# Supplementary material for: Genome-Wide Selection Signal Analysis to Investigate Wide Genomic Heredity Divergence between Eurasian Wild Boar and Domestic Pig
Source: Animals (Basel). 2023 Jun 30;13(13):2158. doi: 10.3390/ani13132158 (PMC10339963; doi:10.3390/ani13132158)
Supplement: Supplementary file 1 [file animals-13-02158-s001.zip › Table S1.xlsx]

## Sheet: sample
	Table S1 371 Domestic pigs and wild boars sample information
Group	Sample_ID	SRA Accesion	Origin Location	Breed	Sampling Location	Sequencing platform
Domestic	ssc.s17	SRS703294	Asia	Yucatan miniature pig	Eastern Asia, Korea	Illumina HiSeq 2000
Domestic	ssc.s18	SRS703295	Asia	Yucatan miniature pig	Eastern Asia, Korea	Illumina HiSeq 2000
Domestic	ssc.s19	SRS703296	Asia	Yucatan miniature pig	Eastern Asia, Korea	Illumina HiSeq 2000
Domestic	ssc.s20	SRS703298	Asia	Yucatan miniature pig	Eastern Asia, Korea	Illumina HiSeq 2000
Domestic	ssc.s24	SRS465728	Asia	Tibetan (Tibet)	Eastern Asia, China, Tibet, Gongbujiangda	Illumina HiSeq 2000
Domestic	ssc.s25	SRS465729	Asia	Tibetan (Tibet)	Eastern Asia, China, Tibet, Gongbujiangda	Illumina HiSeq 2000
Domestic	ssc.s30	SRS465762	Asia	Bamaxiang	Eastern Asia, China, Guangxi, Bama	Illumina HiSeq 2000
Domestic	ssc.s31	SRS465763	Asia	Bamaxiang	Eastern Asia, China, Guangxi, Bama	Illumina HiSeq 2000
Domestic	ssc.s32	SRS465764	Asia	Bamaxiang	Eastern Asia, China, Guangxi, Bama	Illumina HiSeq 2000
Domestic	ssc.s33	SRS465765	Asia	Bamaxiang	Eastern Asia, China, Guangxi, Bama	Illumina HiSeq 2000
Domestic	ssc.s34	SRS465766	Asia	Bamaxiang	Eastern Asia, China, Guangxi, Bama	Illumina HiSeq 2000
Domestic	ssc.s35	SRS465767	Asia	Bamaxiang	Eastern Asia, China, Guangxi, Bama	Illumina HiSeq 2000
Domestic	ssc.s59	SRS465735	Asia	Tibetan (Yunnan)	Eastern Asia, China, Yunnan, Xianggelila	Illumina HiSeq 2000
Domestic	ssc.s64	SRS465714	Asia	Erhualian	Eastern Asia, China, Jiangsu, Wuxi	Illumina HiSeq 2000
Domestic	ssc.s65	SRS465715	Asia	Erhualian	Eastern Asia, China, Jiangsu, Wuxi	Illumina HiSeq 2000
Domestic	ssc.s68	SRS465750	Asia	Hetao	Eastern Asia, China, Inner Mongolia, Wuyuan	Illumina HiSeq 2000
Domestic	ssc.s69	SRS465752	Asia	Hetao	Eastern Asia, China, Inner Mongolia, Wuyuan	Illumina HiSeq 2000
Domestic	ssc.s70	SRS465755	Asia	Hetao	Eastern Asia, China, Inner Mongolia, Wuyuan	Illumina HiSeq 2000
Domestic	ssc.s71	SRS465751	Asia	Hetao	Eastern Asia, China, Inner Mongolia, Wuyuan	Illumina HiSeq 2000
Domestic	ssc.s72	ERS804942	Asia	Asian_Breed	NA	Illumina HiSeq 2000
Domestic	ssc.s73	ERS804943	Asia	Asian_Breed	NA	Illumina HiSeq 2000
Domestic	ssc.s74	ERS804944	Asia	Asian_Breed	NA	Illumina HiSeq 2000
Domestic	ssc.s75	ERS804945	Asia	Asian_Breed	NA	Illumina HiSeq 2000
Domestic	ssc.s76	ERS804946	Asia	Asian_Breed	NA	Illumina HiSeq 2000
Domestic	ssc.s86	SRS1329166	Asia	Enshi black	Eastern Asia, China, Hubei	Illumina HiSeq 4000
Domestic	ssc.s95	SRS465744	Asia	LitangZang	Eastern Asia, China, Sichuan, Litang	Illumina HiSeq 2000
Domestic	ssc.s96	SRS465745	Asia	LitangZang	Eastern Asia, China, Sichuan, Litang	Illumina HiSeq 2000
Domestic	ssc.s97	SRS465722	Asia	Luchuan	Eastern Asia, China, Guangxi, Luchuan	Illumina HiSeq 2000
Domestic	ssc.s98	SRS465727	Asia	Luchuan	Eastern Asia, China, Guangxi, Luchuan	Illumina HiSeq 2000
Domestic	ssc.s99	SRS465725	Asia	Luchuan	Eastern Asia, China, Guangxi, Luchuan	Illumina HiSeq 2000
Domestic	ssc.s100	SRS465726	Asia	Luchuan	Eastern Asia, China, Guangxi, Luchuan	Illumina HiSeq 2000
Domestic	ssc.s101	SRS465723	Asia	Luchuan	Eastern Asia, China, Guangxi, Luchuan	Illumina HiSeq 2000
Domestic	ssc.s105	SRS465768	Asia	Laiwu	Eastern Asia, China, Shandong, Laiwu	Illumina HiSeq 2000
Domestic	ssc.s106	SRS465769	Asia	Laiwu	Eastern Asia, China, Shandong, Laiwu	Illumina HiSeq 2000
Domestic	ssc.s107	SRS465773	Asia	Laiwu	Eastern Asia, China, Shandong, Laiwu	Illumina HiSeq 2000
Domestic	ssc.s108	SRS465770	Asia	Laiwu	Eastern Asia, China, Shandong, Laiwu	Illumina HiSeq 2000
Domestic	ssc.s109	SRS465772	Asia	Laiwu	Eastern Asia, China, Shandong, Laiwu	Illumina HiSeq 2000
Domestic	ssc.s112	ERS804949	Asia	Asian_Breed	NA	Illumina HiSeq 2000
Domestic	ssc.s113	ERS804950	Asia	Asian_Breed	NA	Illumina HiSeq 2000
Domestic	ssc.s114	ERS804951	Asia	Asian_Breed	NA	Illumina HiSeq 2000
Domestic	ssc.s115	ERS804952	Asia	Asian_Breed	NA	Illumina HiSeq 2000
Domestic	ssc.s116	ERS804953	Asia	Asian_Breed	NA	Illumina HiSeq 2000
Domestic	ssc.s117	ERS804954	Asia	Asian_Breed	NA	Illumina HiSeq 2000
Domestic	ssc.s118	ERS804955	Asia	Asian_Breed	NA	Illumina HiSeq 2000
Domestic	ssc.s119	ERS804956	Asia	Asian_Breed	NA	Illumina HiSeq 2000
Domestic	ssc.s120	ERS804957	Asia	Asian_Breed	NA	Illumina HiSeq 2000
Domestic	ssc.s123	SRS465761	Asia	Min	Eastern Asia, China, Heilongjiang, Lanxi	Illumina HiSeq 2000
Domestic	ssc.s124	SRS465758	Asia	Min	Eastern Asia, China, Heilongjiang, Lanxi	Illumina HiSeq 2000
Domestic	ssc.s125	SRS465760	Asia	Min	Eastern Asia, China, Heilongjiang, Lanxi	Illumina HiSeq 2000
Domestic	ssc.s142	SRS465747	Asia	Tibetan (Gansu)	Eastern Asia, China, Gansu, Hezuo	Illumina HiSeq 2000
Domestic	ssc.s210	SRS465713	Asia	Wuzhishan	Eastern Asia, China, Hainan, Haikou	Illumina HiSeq 2000
Domestic	ssc.s211	ERS804961	Asia	Asian_Breed	NA	Illumina HiSeq 2000
Domestic	ssc.s212	ERS804962	Asia	Asian_Breed	NA	Illumina HiSeq 2000
Domestic	ssc.s213	SRS1329169	Asia	Enshi black	Eastern Asia, China, Hubei	Illumina HiSeq 4000
Domestic	ssc.s214	ERS804963	Asia	Asian_Breed	NA	Illumina HiSeq 2000
Domestic	ssc.s215	SRS1329171	Asia	Enshi black	Eastern Asia, China, Hubei	Illumina HiSeq 4000
Domestic	ssc.s324	ERS177355	Asia	Chinese domestic pig	Eastern Asia, China, Northern	Illumina HiSeq 2000
Domestic	ssc.s325	ERS177356	Asia	Chinese domestic pig	Eastern Asia, China	Illumina HiSeq 2000
Domestic	ssc.s227	SRS736265	Asia	Korean pig	Eastern Asia, Korea	Illumina HiSeq 2000
Domestic	ssc.s228	SRS737031	Asia	Jeju black pig	Eastern Asia, Korea, Jeju	Illumina HiSeq 2000
Domestic	ssc.s229	SRS737020	Asia	Jeju black pig	Eastern Asia, Korea, Jeju	Illumina HiSeq 2000
Domestic	ssc.s230	SRS737024	Asia	Jeju black pig	Eastern Asia, Korea, Jeju	Illumina HiSeq 2000
Domestic	ssc.s231	SRS737026	Asia	Jeju black pig	Eastern Asia, Korea, Jeju	Illumina HiSeq 2000
Domestic	ssc.s232	SRS737027	Asia	Jeju black pig	Eastern Asia, Korea, Jeju	Illumina HiSeq 2000
Domestic	ssc.s233	SRS737005	Asia	Korean pig	Eastern Asia, Korea	Illumina HiSeq 2000
Domestic	ssc.s234	SRS737008	Asia	Korean pig	Eastern Asia, Korea	Illumina HiSeq 2000
Domestic	ssc.s235	SRS737012	Asia	Korean pig	Eastern Asia, Korea	Illumina HiSeq 2000
Domestic	ssc.s236	SRS737016	Asia	Korean pig	Eastern Asia, Korea	Illumina HiSeq 2000
Domestic	ssc.s237	SRS737018	Asia	Korean pig	Eastern Asia, Korea	Illumina HiSeq 2000
Domestic	ssc.s238	SRS737019	Asia	Jeju black pig	Eastern Asia, Korea, Jeju	Illumina HiSeq 2000
Domestic	ssc.s239	SRS737029	Asia	Jeju black pig	Eastern Asia, Korea, Jeju	Illumina HiSeq 2000
Domestic	ssc.s240	SRS737030	Asia	Jeju black pig	Eastern Asia, Korea, Jeju	Illumina HiSeq 2000
Domestic	ssc.s241	SRS703300	Asia	Yucatan miniature pig	Eastern Asia, Korea	Illumina HiSeq 2000
Domestic	ssc.s242	SRS703301	Asia	Yucatan miniature pig	Eastern Asia, Korea	Illumina HiSeq 2000
Domestic	ssc.s243	SRS703302	Asia	Yucatan miniature pig	Eastern Asia, Korea	Illumina HiSeq 2000
Domestic	ssc.s244	SRS703303	Asia	Yucatan miniature pig	Eastern Asia, Korea	Illumina HiSeq 2000
Domestic	ssc.s245	SRS703304	Asia	Yucatan miniature pig	Eastern Asia, Korea	Illumina HiSeq 2000
Domestic	ssc.s246	SRS703305	Asia	Yucatan miniature pig	Eastern Asia, Korea	Illumina HiSeq 2000
Domestic	ssc.s247	SRS703306	Asia	Yucatan miniature pig	Eastern Asia, Korea	Illumina HiSeq 2000
Domestic	ssc.s248	SME001	Asia	Diannan small ear	Eastern Asia, China, Yunnan, Sipsongpanna	NA
Domestic	ssc.s249	SME002	Asia	Diannan small ear	Eastern Asia, China, Yunnan, Sipsongpanna	NA
Domestic	ssc.s250	SME003	Asia	Diannan small ear	Eastern Asia, China, Yunnan, Sipsongpanna	NA
Domestic	ssc.s251	SME004	Asia	Diannan small ear	Eastern Asia, China, Yunnan, Sipsongpanna	NA
Domestic	ssc.s252	SME005	Asia	Diannan small ear	Eastern Asia, China, Yunnan, Sipsongpanna	NA
Domestic	ssc.s253	SME006	Asia	Diannan small ear	Eastern Asia, China, Yunnan, Sipsongpanna	NA
Domestic	ssc.s254	SME007	Asia	Diannan small ear	Eastern Asia, China, Yunnan, Sipsongpanna	NA
Domestic	ssc.s255	SME008	Asia	Diannan small ear	Eastern Asia, China, Yunnan, Sipsongpanna	NA
Domestic	ssc.s256	SME009	Asia	Diannan small ear	Eastern Asia, China, Yunnan, Sipsongpanna	NA
Domestic	ssc.s257	SME010	Asia	Diannan small ear	Eastern Asia, China, Yunnan, Sipsongpanna	NA
Domestic	ssc.s258	SME011	Asia	Diannan small ear	Eastern Asia, China, Yunnan, Sipsongpanna	NA
Domestic	ssc.s259	SME012	Asia	Diannan small ear	Eastern Asia, China, Yunnan, Sipsongpanna	NA
Domestic	ssc.s260	SME013	Asia	Diannan small ear	Eastern Asia, China, Yunnan, Sipsongpanna	NA
Domestic	ssc.s261	SME014	Asia	Diannan small ear	Eastern Asia, China, Yunnan, Sipsongpanna	NA
Domestic	ssc.s262	SME015	Asia	Diannan small ear	Eastern Asia, China, Yunnan, Sipsongpanna	NA
Domestic	ssc.s263	SME016	Asia	Diannan small ear	Eastern Asia, China, Yunnan, Sipsongpanna	NA
Domestic	ssc.s264	SME017	Asia	Diannan small ear	Eastern Asia, China, Yunnan, Sipsongpanna	NA
Domestic	ssc.s265	SME018	Asia	Diannan small ear	Eastern Asia, China, Yunnan, Sipsongpanna	NA
Domestic	ssc.s266	SME019	Asia	Diannan small ear	Eastern Asia, China, Yunnan, Sipsongpanna	NA
Domestic	ssc.s267	SME020	Asia	Diannan small ear	Eastern Asia, China, Yunnan, Sipsongpanna	NA
Domestic	ssc.s268	SME021	Asia	Diannan small ear	Eastern Asia, China, Yunnan, Sipsongpanna	NA
Domestic	ssc.s269	SME022	Asia	Diannan small ear	Eastern Asia, China, Yunnan, Sipsongpanna	NA
Domestic	ssc.s270	SME023	Asia	Diannan small ear	Eastern Asia, China, Yunnan, Sipsongpanna	NA
Domestic	ssc.s271	SME024	Asia	Diannan small ear	Eastern Asia, China, Yunnan, Sipsongpanna	NA
Domestic	ssc.s272	SME025	Asia	Diannan small ear	Eastern Asia, China, Yunnan, Sipsongpanna	NA
Domestic	ssc.s273	SME026	Asia	Diannan small ear	Eastern Asia, China, Yunnan, Sipsongpanna	NA
Domestic	ssc.s274	SME027	Asia	Diannan small ear	Eastern Asia, China, Yunnan, Sipsongpanna	NA
Domestic	ssc.s275	SME028	Asia	Diannan small ear	Eastern Asia, China, Yunnan, Sipsongpanna	NA
Domestic	ssc.s276	SME029	Asia	Diannan small ear	Eastern Asia, China, Yunnan, Sipsongpanna	NA
Domestic	ssc.s277	SME030	Asia	Diannan small ear	Eastern Asia, China, Yunnan, Sipsongpanna	NA
Domestic	ssc.s284	ERS177311	Asia	Chinese domestic pig	Eastern Asia, China, Jiangsu, Hai'an, Jiangquhai	Illumina HiSeq 2000
Domestic	ssc.s304	ERS177331	Asia	Chinese domestic pig	Eastern Asia, China, Jiangsu, Suzhou, Meishan	Illumina HiSeq 2000
Domestic	ssc.s305	ERS177332	Asia	Chinese domestic pig	Eastern Asia, China, Jiangsu, Suzhou, Meishan	Illumina HiSeq 2000
Domestic	ssc.s306	ERS177333	Asia	Chinese domestic pig	Eastern Asia, China, Jiangsu, Suzhou, Meishan	Illumina HiSeq 2000
Domestic	ssc.s307	ERS177334	Asia	Chinese domestic pig	Eastern Asia, China, Jiangsu, Suzhou, Meishan	Illumina HiSeq 2000
Domestic	ssc.s327	SRS465724	Asia	Chinese domestic pig	Eastern Asia, China, Guangxi, Luchuan	Illumina HiSeq 2000
Domestic	ssc.s328	SRS465730	Asia	Chinese domestic pig	Eastern Asia, China, Tibetan	Illumina HiSeq 2000
Domestic	ssc.s329	SRS465731	Asia	Chinese domestic pig	Eastern Asia, China, Tibetan	Illumina HiSeq 2000
Domestic	ssc.s330	SRS465732	Asia	Chinese domestic pig	Eastern Asia, China, Tibetan	Illumina HiSeq 2000
Domestic	ssc.s331	SRS465733	Asia	Chinese domestic pig	Eastern Asia, China, Tibetan	Illumina HiSeq 2000
Domestic	ssc.s332	SRS465734	Asia	Chinese domestic pig	Eastern Asia, China, Yunnan, Diqing	Illumina HiSeq 2000
Domestic	ssc.s333	SRS465736	Asia	Chinese domestic pig	Eastern Asia, China, Yunnan, Diqing	Illumina HiSeq 2000
Domestic	ssc.s334	SRS465737	Asia	Chinese domestic pig	Eastern Asia, China, Yunnan, Diqing	Illumina HiSeq 2000
Domestic	ssc.s335	SRS465738	Asia	Chinese domestic pig	Eastern Asia, China, Yunnan, Diqing	Illumina HiSeq 2000
Domestic	ssc.s336	SRS465739	Asia	Chinese domestic pig	Eastern Asia, China, Yunnan, Diqing	Illumina HiSeq 2000
Domestic	ssc.s337	SRS465740	Asia	Chinese domestic pig	Eastern Asia, China, Sichuan, A'ba	Illumina HiSeq 2000
Domestic	ssc.s338	SRS465741	Asia	Chinese domestic pig	Eastern Asia, China, Sichuan, A'ba	Illumina HiSeq 2000
Domestic	ssc.s339	SRS465742	Asia	Chinese domestic pig	Eastern Asia, China, Sichuan, A'ba	Illumina HiSeq 2000
Domestic	ssc.s340	SRS465743	Asia	Chinese domestic pig	Eastern Asia, China, Sichuan, A'ba	Illumina HiSeq 2000
Domestic	ssc.s341	SRS465748	Asia	Chinese domestic pig	Eastern Asia, China, Sichuan, A'ba	Illumina HiSeq 2000
Domestic	ssc.s342	SRS465753	Asia	Chinese domestic pig	Eastern Asia, China, Inner Mongolia, Bayan Nur, Hetao	Illumina HiSeq 2000
Domestic	ssc.s343	SRS465754	Asia	Chinese domestic pig	Eastern Asia, China, Inner Mongolia, Bayan Nur, Hetao	Illumina HiSeq 2000
Domestic	ssc.s344	SRS465756	Asia	Chinese domestic pig	Eastern Asia, China, Northeast	Illumina HiSeq 2000
Domestic	ssc.s345	SRS465757	Asia	Chinese domestic pig	Eastern Asia, China, Northeast	Illumina HiSeq 2000
Domestic	ssc.s346	SRS465759	Asia	Chinese domestic pig	Eastern Asia, China, Northeast	Illumina HiSeq 2000
Domestic	ssc.s347	SRS465771	Asia	Chinese domestic pig	Eastern Asia, China, Shandong, Laiwu	Illumina HiSeq 2000
Domestic	ssc.s348	SRS465775	Asia	Erhualian	Eastern Asia, China, Jiangsu, Jiangyin	Illumina HiSeq 2000
Domestic	ssc.s378	SRS387286	Asia	Chinese domestic pig	Eastern Asia, China, Sichuan, Penzhou	Illumina HiSeq 2000
Domestic	ssc.s379	SRS387290	Asia	Chinese domestic pig	Eastern Asia, China, Sichuan, Penzhou	Illumina HiSeq 2000
Domestic	ssc.s380	SRS387291	Asia	Chinese domestic pig	Eastern Asia, China, Sichuan, Wujin	Illumina HiSeq 2000
Domestic	ssc.s381	SRS387294	Asia	Chinese domestic pig	Eastern Asia, China, Sichuan, Wujin	Illumina HiSeq 2000
Domestic	ssc.s382	SRS387296	Asia	Chinese domestic pig	Eastern Asia, China, Sichuan, Wujin	Illumina HiSeq 2000
Domestic	ssc.s383	SRS387298	Asia	Chinese domestic pig	Eastern Asia, China, Sichuan, Ya'nan	Illumina HiSeq 2000
Domestic	ssc.s384	SRS387299	Asia	Chinese domestic pig	Eastern Asia, China, Sichuan, Ya'nan	Illumina HiSeq 2000
Domestic	ssc.s385	SRS387302	Asia	Chinese domestic pig	Eastern Asia, China, Sichuan, Ya'nan	Illumina HiSeq 2000
Domestic	ssc.s386	SRS387304	Asia	Chinese domestic pig	Eastern Asia, China, Sichuan, Neijiang	Illumina HiSeq 2000
Domestic	ssc.s387	SRS387306	Asia	Chinese domestic pig	Eastern Asia, China, Sichuan, Neijiang	Illumina HiSeq 2000
Domestic	ssc.s388	SRS387311	Asia	Chinese domestic pig	Eastern Asia, China, Sichuan, Neijiang	Illumina HiSeq 2000
Domestic	ssc.s389	SRS387315	Asia	Chinese domestic pig	Eastern Asia, China, Sichuan, Jinhua	Illumina HiSeq 2000
Domestic	ssc.s390	SRS387317	Asia	Chinese domestic pig	Eastern Asia, China, Sichuan, Jinhua	Illumina HiSeq 2000
Domestic	ssc.s391	SRS387319	Asia	Chinese domestic pig	Eastern Asia, China, Sichuan, Jinhua	Illumina HiSeq 2000
Wild	ssc.s313	ERS177344	Asia	Wild Boar Japan	Eastern Asia, Japan	Illumina HiSeq 2000
Wild	ssc.s319	ERS177350	Asia	Chinese Wild boar	Eastern Asia, China, Northern	Illumina HiSeq 2000
Wild	ssc.s320	ERS177351	Asia	Chinese Wild boar	Eastern Asia, China	Illumina HiSeq 2000
Wild	ssc.s321	ERS177352	Asia	Chinese Wild boar	Eastern Asia, China	Illumina HiSeq 2000
Wild	ssc.s322	ERS177353	Asia	Chinese Wild boar	Eastern Asia, China, Northern	Illumina HiSeq 2000
Wild	ssc.s323	ERS177354	Asia	Chinese Wild boar	Eastern Asia, China, Northern	Illumina HiSeq 2000
Wild	ssc.s326	SRS465716	Asia	Chinese Wild boar	Eastern Asia, China, Jiangxi	Illumina HiSeq 2000
Wild	ssc.s350	SRS387185	Asia	Tibetan wild boars	Eastern Asia, China, Sichuan, Ganzi	Illumina HiSeq 2000
Wild	ssc.s351	SRS387186	Asia	Tibetan wild boars	Eastern Asia, China, Sichuan, Ganzi	Illumina HiSeq 2000
Wild	ssc.s352	SRS387190	Asia	Tibetan wild boars	Eastern Asia, China, Sichuan, Ganzi	Illumina HiSeq 2000
Wild	ssc.s353	SRS387202	Asia	Tibetan wild boars	Eastern Asia, China, Sichuan, Ganzi	Illumina HiSeq 2000
Wild	ssc.s354	SRS387204	Asia	Tibetan wild boars	Eastern Asia, China, Sichuan, Ganzi	Illumina HiSeq 2000
Wild	ssc.s355	SRS387211	Asia	Tibetan wild boars	Eastern Asia, China, Tibetan	Illumina HiSeq 2000
Wild	ssc.s356	SRS387215	Asia	Tibetan wild boars	Eastern Asia, China, Tibetan	Illumina HiSeq 2000
Wild	ssc.s357	SRS387217	Asia	Tibetan wild boars	Eastern Asia, China, Tibetan	Illumina HiSeq 2000
Wild	ssc.s358	SRS387236	Asia	Tibetan wild boars	Eastern Asia, China, Tibetan	Illumina HiSeq 2000
Wild	ssc.s359	SRS387238	Asia	Tibetan wild boars	Eastern Asia, China, Tibetan	Illumina HiSeq 2000
Wild	ssc.s360	SRS387240	Asia	Tibetan wild boars	Eastern Asia, China, Tibetan	Illumina HiSeq 2000
Wild	ssc.s361	SRS387241	Asia	Tibetan wild boars	Eastern Asia, China, Tibetan	Illumina HiSeq 2000
Wild	ssc.s362	SRS387244	Asia	Tibetan wild boars	Eastern Asia, China, Tibetan	Illumina HiSeq 2000
Wild	ssc.s363	SRS387246	Asia	Tibetan wild boars	Eastern Asia, China, Tibetan	Illumina HiSeq 2000
Wild	ssc.s364	SRS387248	Asia	Tibetan wild boars	Eastern Asia, China, Tibetan	Illumina HiSeq 2000
Wild	ssc.s365	SRS387249	Asia	Tibetan wild boars	Eastern Asia, China, Tibetan	Illumina HiSeq 2000
Wild	ssc.s366	SRS387251	Asia	Tibetan wild boars	Eastern Asia, China, Tibetan	Illumina HiSeq 2000
Wild	ssc.s367	SRS387264	Asia	Tibetan wild boars	Eastern Asia, China, Tibetan	Illumina HiSeq 2000
Wild	ssc.s368	SRS387265	Asia	Tibetan wild boars	Eastern Asia, China, Tibetan	Illumina HiSeq 2000
Wild	ssc.s369	SRS387268	Asia	Tibetan wild boars	Eastern Asia, China, Tibetan	Illumina HiSeq 2000
Wild	ssc.s370	SRS387270	Asia	Tibetan wild boars	Eastern Asia, China, Tibetan	Illumina HiSeq 2000
Wild	ssc.s371	SRS387272	Asia	Tibetan wild boars	Eastern Asia, China, Tibetan	Illumina HiSeq 2000
Wild	ssc.s372	SRS387274	Asia	Tibetan wild boars	Eastern Asia, China, Tibetan	Illumina HiSeq 2000
Wild	ssc.s373	SRS387276	Asia	Tibetan wild boars	Eastern Asia, China, Tibetan	Illumina HiSeq 2000
Wild	ssc.s374	SRS387278	Asia	Tibetan wild boars	Eastern Asia, China, Sichuan, A'ba	Illumina HiSeq 2000
Wild	ssc.s375	SRS387280	Asia	Tibetan wild boars	Eastern Asia, China, Sichuan, A'ba	Illumina HiSeq 2000
Wild	ssc.s376	SRS387282	Asia	Tibetan wild boars	Eastern Asia, China, Sichuan, A'ba	Illumina HiSeq 2000
Wild	ssc.s377	SRS387284	Asia	Tibetan wild boars	Eastern Asia, China, Sichuan, A'ba	Illumina HiSeq 2000
Wild	ssc.s392	SRS387320	Asia	Chinese Wild boar	Eastern Asia, China, Southwest	Illumina HiSeq 2000
Wild	ssc.s393	SRS387323	Asia	Chinese Wild boar	Eastern Asia, China, Southwest	Illumina HiSeq 2000
Wild	ssc.s394	SRS387324	Asia	Chinese Wild boar	Eastern Asia, China, Southwest	Illumina HiSeq 2000
Wild	ssc.s395	ERS804967	Asia	Chinese Wild boar	Eastern Asia, China, Southern	Illumina HiSeq 2000
Wild	ssc.s126	SRS465717	Asia	Wild boar	Eastern Asia, China, Zhejiang, Jiangxi	Illumina HiSeq 2000
Wild	ssc.s145	SRS465718	Asia	Wild boar	Eastern Asia, China, Zhejiang, Jiangxi	Illumina HiSeq 2000
Wild	ssc.s146	SRS465719	Asia	Wild boar	Eastern Asia, China, Zhejiang, Jiangxi	Illumina HiSeq 2000
Wild	ssc.s169	SRS703307	Asia	Korean wild boar	Eastern Asia, Korea	Illumina HiSeq 2000
Wild	ssc.s170	SRS703308	Asia	Korean wild boar	Eastern Asia, Korea	Illumina HiSeq 2000
Wild	ssc.s171	SRS703309	Asia	Korean wild boar	Eastern Asia, Korea	Illumina HiSeq 2000
Wild	ssc.s172	SRS703310	Asia	Korean wild boar	Eastern Asia, Korea	Illumina HiSeq 2000
Wild	ssc.s173	SRS703311	Asia	Korean wild boar	Eastern Asia, Korea	Illumina HiSeq 2000
Wild	ssc.s174	SRS703312	Asia	Korean wild boar	Eastern Asia, Korea	Illumina HiSeq 2000
Wild	ssc.s175	SRS703313	Asia	Korean wild boar	Eastern Asia, Korea	Illumina HiSeq 2000
Wild	ssc.s176	SRS703314	Asia	Korean wild boar	Eastern Asia, Korea	Illumina HiSeq 2000
Wild	ssc.s177	SRS703315	Asia	Korean wild boar	Eastern Asia, Korea	Illumina HiSeq 2000
Wild	ssc.s178	SRS703316	Asia	Korean wild boar	Eastern Asia, Korea	Illumina HiSeq 2000
Wild	ssc.s179	ERS804972	Asia	Asian_Wildboar	NA	Illumina HiSeq 2000
Wild	ssc.s187	ERS804964	Asia	Asian_Wildboar	NA	Illumina HiSeq 2000
Wild	ssc.s188	ERS804965	Asia	Asian_Wildboar	NA	Illumina HiSeq 2000
Wild	ssc.s189	ERS804966	Asia	Asian_Wildboar	NA	Illumina HiSeq 2000
Wild	ssc.s216	SRS465720	Asia	Wild boar	Eastern Asia, China, Zhejiang, Jiangxi	Illumina HiSeq 2000
Wild	ssc.s217	SRS465721	Asia	Wild boar	Eastern Asia, China, Zhejiang, Jiangxi	Illumina HiSeq 2000
Domestic	ssc.s2	SRS703257	Europe	Duroc	Eastern Asia, Korea	Illumina HiSeq 2000
Domestic	ssc.s3	SRS703258	Europe	Duroc	Eastern Asia, Korea	Illumina HiSeq 2000
Domestic	ssc.s4	SRS703259	Europe	Duroc	Eastern Asia, Korea	Illumina HiSeq 2000
Domestic	ssc.s5	SRS703260	Europe	Duroc	Eastern Asia, Korea	Illumina HiSeq 2000
Domestic	ssc.s6	SRS703261	Europe	Duroc	Eastern Asia, Korea	Illumina HiSeq 2000
Domestic	ssc.s7	SRS703262	Europe	Duroc	Eastern Asia, Korea	Illumina HiSeq 2000
Domestic	ssc.s8	SRS703263	Europe	Duroc	Eastern Asia, Korea	Illumina HiSeq 2000
Domestic	ssc.s9	SRS703264	Europe	Duroc	Eastern Asia, Korea	Illumina HiSeq 2000
Domestic	ssc.s10	SRS703265	Europe	Duroc	Eastern Asia, Korea	Illumina HiSeq 2000
Domestic	ssc.s11	SRS703266	Europe	Duroc	Eastern Asia, Korea	Illumina HiSeq 2000
Domestic	ssc.s12	SRS703267	Europe	Duroc	Eastern Asia, Korea	Illumina HiSeq 2000
Domestic	ssc.s13	SRS703271	Europe	Duroc	Eastern Asia, Korea	Illumina HiSeq 2000
Domestic	ssc.s15	SRS703273	Europe	Duroc	Eastern Asia, Korea	Illumina HiSeq 2000
Domestic	ssc.s16	SRS703274	Europe	Duroc	Eastern Asia, Korea	Illumina HiSeq 2000
Domestic	ssc.s22	ERS804973	Europe	European_non-commerical_Breed	NA	Illumina HiSeq 2000
Domestic	ssc.s23	ERS804974	Europe	European_non-commerical_Breed	NA	Illumina HiSeq 2000
Domestic	ssc.s26	ERS804975	Europe	European_non-commerical_Breed	NA	Illumina HiSeq 2000
Domestic	ssc.s225	SRS703326	Europe	Yorkshire	Eastern Asia, Korea	Illumina HiSeq 2000
Domestic	ssc.s226	SRS703327	Europe	Yorkshire	Eastern Asia, Korea	Illumina HiSeq 2000
Domestic	ssc.s278	ERS177302	Europe	Duroc (domestic)	Northern America, United States of America	Illumina HiSeq 2000
Domestic	ssc.s279	ERS177303	Europe	Duroc (domestic)	Northern America, United States of America	Illumina HiSeq 2000
Domestic	ssc.s280	ERS177304	Europe	Duroc (domestic)	Northern America, United States of America	Illumina HiSeq 2000
Domestic	ssc.s281	ERS177305	Europe	Duroc (domestic)	Northern America, United States of America	Illumina HiSeq 2000
Domestic	ssc.s282	ERS177306	Europe	Hampshire (domestic)	Northern America, United States of America, Kentucky, Hampshire	Illumina HiSeq 2000
Domestic	ssc.s283	ERS177307	Europe	Hampshire (domestic)	Northern America, United States of America, Kentucky, Hampshire	Illumina HiSeq 2000
Domestic	ssc.s285	ERS177312	Europe	Landrace (domestic)	Northern Europe, Denmark	Illumina HiSeq 2000
Domestic	ssc.s286	ERS177313	Europe	Landrace (domestic)	Northern Europe, Denmark	Illumina HiSeq 2000
Domestic	ssc.s287	ERS177314	Europe	Landrace (domestic)	Northern Europe, Denmark	Illumina HiSeq 2000
Domestic	ssc.s288	ERS177315	Europe	Landrace (domestic)	Northern Europe, Denmark	Illumina HiSeq 2000
Domestic	ssc.s289	ERS177316	Europe	Landrace (domestic)	Northern Europe, Denmark	Illumina HiSeq 2000
Domestic	ssc.s290	ERS177317	Europe	Large White (domestic)	Northern Europe, United Kingdom	Illumina HiSeq 2000
Domestic	ssc.s291	ERS177318	Europe	Large White (domestic)	Northern Europe, United Kingdom	Illumina HiSeq 2000
Domestic	ssc.s292	ERS177319	Europe	Large White (domestic)	Northern Europe, United Kingdom	Illumina HiSeq 2000
Domestic	ssc.s293	ERS177320	Europe	Large White (domestic)	Northern Europe, United Kingdom	Illumina HiSeq 2000
Domestic	ssc.s294	ERS177321	Europe	Large White (domestic)	Northern Europe, United Kingdom	Illumina HiSeq 2000
Domestic	ssc.s295	ERS177322	Europe	Large White (domestic)	Northern Europe, United Kingdom	Illumina HiSeq 2000
Domestic	ssc.s296	ERS177323	Europe	Large White (domestic)	Northern Europe, United Kingdom	Illumina HiSeq 2000
Domestic	ssc.s297	ERS177324	Europe	Large White (domestic)	Northern Europe, United Kingdom	Illumina HiSeq 2000
Domestic	ssc.s298	ERS177325	Europe	Large White (domestic)	Northern Europe, United Kingdom	Illumina HiSeq 2000
Domestic	ssc.s299	ERS177326	Europe	Large White (domestic)	Northern Europe, United Kingdom	Illumina HiSeq 2000
Domestic	ssc.s300	ERS177327	Europe	Large White (domestic)	Northern Europe, United Kingdom	Illumina HiSeq 2000
Domestic	ssc.s301	ERS177328	Europe	Large White (domestic)	Northern Europe, United Kingdom	Illumina HiSeq 2000
Domestic	ssc.s302	ERS177329	Europe	Large White (domestic)	Northern Europe, United Kingdom	Illumina HiSeq 2000
Domestic	ssc.s303	ERS177330	Europe	Large White (domestic)	Northern Europe, United Kingdom	Illumina HiSeq 2000
Domestic	ssc.s308	ERS177336	Europe	Pietrain (domestic)	Western Europe, Belgium	Illumina HiSeq 2000
Domestic	ssc.s309	ERS177337	Europe	Pietrain (domestic)	Western Europe, Belgium	Illumina HiSeq 2000
Domestic	ssc.s310	ERS177338	Europe	Pietrain (domestic)	Western Europe, Belgium	Illumina HiSeq 2000
Domestic	ssc.s311	ERS177339	Europe	Pietrain (domestic)	Western Europe, Belgium	Illumina HiSeq 2000
Domestic	ssc.s312	ERS177340	Europe	Pietrain (domestic)	Western Europe, Belgium	Illumina HiSeq 2000
Domestic	ssc.s28	ERS804976	Europe	European_non-commerical_Breed	NA	Illumina HiSeq 2000
Domestic	ssc.s29	ERS804977	Europe	European_non-commerical_Breed	NA	Illumina HiSeq 2000
Domestic	ssc.s36	ERS804978	Europe	European_commercial_Breed	NA	Illumina HiSeq 2000
Domestic	ssc.s37	ERS804979	Europe	European_commercial_Breed	NA	Illumina HiSeq 2000
Domestic	ssc.s38	SRS962750	Europe	Berkshire	Eastern Asia, Korea, Namwon	Illumina HiSeq 2000
Domestic	ssc.s39	SRS971700	Europe	Berkshire	Eastern Asia, Korea, Namwon	Illumina HiSeq 2000
Domestic	ssc.s40	SRS962753	Europe	Berkshire	Eastern Asia, Korea, Namwon	Illumina HiSeq 2000
Domestic	ssc.s41	SRS962759	Europe	Berkshire	Eastern Asia, Korea, Namwon	Illumina HiSeq 2000
Domestic	ssc.s42	SRS965762	Europe	Berkshire	Eastern Asia, Korea, Namwon	Illumina HiSeq 2000
Domestic	ssc.s43	SRS965765	Europe	Berkshire	Eastern Asia, Korea, Namwon	Illumina HiSeq 2000
Domestic	ssc.s44	SRS965773	Europe	Berkshire	Eastern Asia, Korea, Namwon	Illumina HiSeq 2000
Domestic	ssc.s45	SRS971671	Europe	Berkshire	Eastern Asia, Korea, Namwon	Illumina HiSeq 2000
Domestic	ssc.s46	SRS971692	Europe	Berkshire	Eastern Asia, Korea, Namwon	Illumina HiSeq 2000
Domestic	ssc.s47	SRS971699	Europe	Berkshire	Eastern Asia, Korea, Namwon	Illumina HiSeq 2000
Domestic	ssc.s48	ERS804980	Europe	European_non-commerical_Breed	NA	Illumina HiSeq 2000
Domestic	ssc.s49	ERS804981	Europe	European_non-commerical_Breed	NA	Illumina HiSeq 2000
Domestic	ssc.s50	ERS804982	Europe	European_non-commerical_Breed	NA	Illumina HiSeq 2000
Domestic	ssc.s51	ERS804983	Europe	European_non-commerical_Breed	NA	Illumina HiSeq 2000
Domestic	ssc.s52	ERS804984	Europe	European_non-commerical_Breed	NA	Illumina HiSeq 2000
Domestic	ssc.s53	ERS804985	Europe	European_non-commerical_Breed	NA	Illumina HiSeq 2000
Domestic	ssc.s54	SRS703275	Europe	Duroc	Eastern Asia, Korea	Illumina HiSeq 2000
Domestic	ssc.s55	SRS703276	Europe	Duroc	Eastern Asia, Korea	Illumina HiSeq 2000
Domestic	ssc.s56	SRS703277	Europe	Duroc	Eastern Asia, Korea	Illumina HiSeq 2000
Domestic	ssc.s57	SRS703278	Europe	Duroc	Eastern Asia, Korea	Illumina HiSeq 2000
Domestic	ssc.s58	SRS703279	Europe	Duroc	Eastern Asia, Korea	Illumina HiSeq 2000
Domestic	ssc.s60	ERS804986	Europe	European_commercial_Breed	NA	Illumina HiSeq 2000
Domestic	ssc.s61	ERS804987	Europe	European_commercial_Breed	NA	Illumina HiSeq 2000
Domestic	ssc.s62	ERS804988	Europe	European_commercial_Breed	NA	Illumina HiSeq 2000
Domestic	ssc.s63	ERS804989	Europe	European_commercial_Breed	NA	Illumina HiSeq 2000
Domestic	ssc.s66	ERS804990	Europe	European_non-commerical_Breed	NA	Illumina HiSeq 2000
Domestic	ssc.s67	ERS804991	Europe	European_non-commerical_Breed	NA	Illumina HiSeq 2000
Domestic	ssc.s77	SRS703317	Europe	Yorkshire	Eastern Asia, Korea	Illumina HiSeq 2000
Domestic	ssc.s78	SRS703319	Europe	Yorkshire	Eastern Asia, Korea	Illumina HiSeq 2000
Domestic	ssc.s79	SRS703320	Europe	Yorkshire	Eastern Asia, Korea	Illumina HiSeq 2000
Domestic	ssc.s80	SRS703321	Europe	Yorkshire	Eastern Asia, Korea	Illumina HiSeq 2000
Domestic	ssc.s81	SRS703322	Europe	Yorkshire	Eastern Asia, Korea	Illumina HiSeq 2000
Domestic	ssc.s82	SRS703323	Europe	Yorkshire	Eastern Asia, Korea	Illumina HiSeq 2000
Domestic	ssc.s83	SRS703324	Europe	Yorkshire	Eastern Asia, Korea	Illumina HiSeq 2000
Domestic	ssc.s84	SRS703325	Europe	Yorkshire	Eastern Asia, Korea	Illumina HiSeq 2000
Domestic	ssc.s85	ERS804994	Europe	European_non-commerical_Breed	NA	Illumina HiSeq 2000
Domestic	ssc.s87	ERS804995	Europe	European_non-commerical_Breed	NA	Illumina HiSeq 2000
Domestic	ssc.s88	ERS804996	Europe	European_commercial_Breed	NA	Illumina HiSeq 2000
Domestic	ssc.s89	ERS804997	Europe	European_commercial_Breed	NA	Illumina HiSeq 2000
Domestic	ssc.s90	ERS804999	Europe	European_commercial_Breed	NA	Illumina HiSeq 2000
Domestic	ssc.s91	ERS805000	Europe	European_commercial_Breed	NA	Illumina HiSeq 2000
Domestic	ssc.s92	ERS805001	Europe	European_non-commerical_Breed	NA	Illumina HiSeq 2000
Domestic	ssc.s93	ERS804947	Europe	European_non-commerical_Breed	NA	Illumina HiSeq 2000
Domestic	ssc.s94	ERS804948	Europe	European_non-commerical_Breed	NA	Illumina HiSeq 2000
Domestic	ssc.s102	ERS805002	Europe	European_commercial_Breed	NA	Illumina HiSeq 2000
Domestic	ssc.s103	ERS804938	Europe	European_commercial_Breed	NA	Illumina HiSeq 2000
Domestic	ssc.s104	ERS804939	Europe	European_commercial_Breed	NA	Illumina HiSeq 2000
Domestic	ssc.s110	ERS805003	Europe	European_non-commerical_Breed	NA	Illumina HiSeq 2000
Domestic	ssc.s111	ERS805004	Europe	European_non-commerical_Breed	NA	Illumina HiSeq 2000
Domestic	ssc.s121	ERS805005	Europe	European_non-commerical_Breed	NA	Illumina HiSeq 2000
Domestic	ssc.s122	ERS805006	Europe	European_non-commerical_Breed	NA	Illumina HiSeq 2000
Domestic	ssc.s127	ERS805007	Europe	European_non-commerical_Breed	NA	Illumina HiSeq 2000
Domestic	ssc.s128	ERS805008	Europe	European_non-commerical_Breed	NA	Illumina HiSeq 2000
Domestic	ssc.s129	ERS805009	Europe	European_commercial_Breed	NA	Illumina HiSeq 2000
Domestic	ssc.s130	ERS718615	Europe	Pietrain breed	NA	Illumina HiSeq 2000
Domestic	ssc.s131	ERS718616	Europe	Pietrain breed	NA	Illumina HiSeq 2000
Domestic	ssc.s132	ERS718607	Europe	Pietrain breed	NA	Illumina HiSeq 2000
Domestic	ssc.s133	ERS718608	Europe	Pietrain breed	NA	Illumina HiSeq 2000
Domestic	ssc.s134	ERS718609	Europe	Pietrain breed	NA	Illumina HiSeq 2000
Domestic	ssc.s135	ERS718610	Europe	Pietrain breed	NA	Illumina HiSeq 2000
Domestic	ssc.s143	ERS805010	Europe	European_non-commerical_Breed	NA	Illumina HiSeq 2000
Domestic	ssc.s147	SRS703331	Europe	Yorkshire	Eastern Asia, Korea	Illumina HiSeq 2000
Domestic	ssc.s148	SRS703281	Europe	Landrace	Eastern Asia, Korea	Illumina HiSeq 2000
Domestic	ssc.s149	SRS703282	Europe	Landrace	Eastern Asia, Korea	Illumina HiSeq 2000
Domestic	ssc.s150	SRS703283	Europe	Landrace	Eastern Asia, Korea	Illumina HiSeq 2000
Domestic	ssc.s151	SRS703284	Europe	Landrace	Eastern Asia, Korea	Illumina HiSeq 2000
Domestic	ssc.s152	SRS703285	Europe	Landrace	Eastern Asia, Korea	Illumina HiSeq 2000
Domestic	ssc.s153	SRS703286	Europe	Landrace	Eastern Asia, Korea	Illumina HiSeq 2000
Domestic	ssc.s154	SRS829329	Europe	Landrace	Eastern Asia, Korea	Illumina HiSeq 2000
Domestic	ssc.s155	SRS703287	Europe	Landrace	Eastern Asia, Korea	Illumina HiSeq 2000
Domestic	ssc.s156	SRS703288	Europe	Landrace	Eastern Asia, Korea	Illumina HiSeq 2000
Domestic	ssc.s157	SRS703289	Europe	Landrace	Eastern Asia, Korea	Illumina HiSeq 2000
Domestic	ssc.s158	SRS703333	Europe	Yorkshire	Eastern Asia, Korea	Illumina HiSeq 2000
Domestic	ssc.s159	SRS703290	Europe	Landrace	Eastern Asia, Korea	Illumina HiSeq 2000
Domestic	ssc.s160	SRS703332	Europe	Yorkshire	Eastern Asia, Korea	Illumina HiSeq 2000
Domestic	ssc.s161	SRS703334	Europe	Yorkshire	Eastern Asia, Korea	Illumina HiSeq 2000
Domestic	ssc.s162	SRS703336	Europe	Yorkshire	Eastern Asia, Korea	Illumina HiSeq 2000
Domestic	ssc.s163	SRS829328	Europe	Yorkshire	Eastern Asia, Korea	Illumina HiSeq 2000
Domestic	ssc.s164	SRS703291	Europe	Landrace	Eastern Asia, Korea	Illumina HiSeq 2000
Domestic	ssc.s165	SRS703292	Europe	Landrace	Eastern Asia, Korea	Illumina HiSeq 2000
Domestic	ssc.s166	SRS703293	Europe	Landrace	Eastern Asia, Korea	Illumina HiSeq 2000
Domestic	ssc.s167	ERS805011	Europe	European_non-commerical_Breed	NA	Illumina HiSeq 2000
Domestic	ssc.s168	ERS805012	Europe	European_non-commerical_Breed	NA	Illumina HiSeq 2000
Wild	ssc.s180	ERS805015	Europe	European_Wildboar	NA	Illumina HiSeq 2000
Wild	ssc.s181	ERS805016	Europe	European_Wildboar	NA	Illumina HiSeq 2000
Wild	ssc.s182	ERS805019	Europe	European_Wildboar	NA	Illumina HiSeq 2000
Wild	ssc.s183	ERS805020	Europe	European_Wildboar	NA	Illumina HiSeq 2000
Wild	ssc.s184	ERS805025	Europe	European_Wildboar	NA	Illumina HiSeq 2000
Wild	ssc.s185	ERS805027	Europe	European_Wildboar	NA	Illumina HiSeq 2000
Wild	ssc.s186	ERS805028	Europe	European_Wildboar	NA	Illumina HiSeq 2000
Wild	ssc.s195	ERS805030	Europe	European_Wildboar	NA	Illumina HiSeq 2000
Wild	ssc.s196	ERS805031	Europe	European_Wildboar	NA	Illumina HiSeq 2000
Wild	ssc.s197	ERS805032	Europe	European_Wildboar	NA	Illumina HiSeq 2000
Wild	ssc.s198	ERS805033	Europe	European_Wildboar	NA	Illumina HiSeq 2000
Wild	ssc.s199	ERS805034	Europe	European_Wildboar	NA	Illumina HiSeq 2000
Wild	ssc.s200	ERS805035	Europe	European_Wildboar	NA	Illumina HiSeq 2000
Wild	ssc.s201	ERS805036	Europe	European_Wildboar	NA	Illumina HiSeq 2000
Wild	ssc.s27	ERS805039	Europe	European_Wildboar	NA	Illumina HiSeq 2000
Wild	ssc.s314	ERS177345	Europe	Wild Boar Netherlands Veluwe	Western Europe, Netherlands, Veluwe	Illumina HiSeq 2000
Wild	ssc.s315	ERS177346	Europe	Wild Boar Netherlands Veluwe	Western Europe, Netherlands, Veluwe	Illumina HiSeq 2000
Wild	ssc.s316	ERS177347	Europe	Wild Boar Netherlands Meinweg	Western Europe, Netherlands, Meinweg	Illumina HiSeq 2000
Wild	ssc.s317	ERS177348	Europe	Wild Boar Netherlands Meinweg	Western Europe, Netherlands, Meinweg	Illumina HiSeq 2000
Wild	ssc.s318	ERS177349	Europe	Wild Boar France	Western Europe, France	Illumina HiSeq 2000
Wild	ssc.s396	ERS805013	Europe	European Wild boar	Western Europe, Netherlands	Illumina HiSeq 2000
Wild	ssc.s397	ERS805024	Europe	European Wild boar	Western Europe, Netherlands	Illumina HiSeq 2000
Wild	ssc.s398	ERS805014	Europe	European Wild boar	Western Europe, Netherlands	Illumina HiSeq 2000
Wild	ssc.s399	ERS805018	Europe	European Wild boar	Western Europe, Netherlands	Illumina HiSeq 2000
Wild	ssc.s400	ERS805021	Europe	European Wild boar	Western Europe, Netherlands	Illumina HiSeq 2000
Wild	ssc.s401	ERS805022	Europe	European Wild boar	Western Europe, Netherlands	Illumina HiSeq 2000
Wild	ssc.s402	ERS805026	Europe	European Wild boar	Western Europe, Switzerland	Illumina HiSeq 2000
