# Supplementary material for: Genome-Wide Selection Signal Analysis to Investigate Wide Genomic Heredity Divergence between Eurasian Wild Boar and Domestic Pig
Source: Animals (Basel). 2023 Jun 30;13(13):2158. doi: 10.3390/ani13132158 (PMC10339963; doi:10.3390/ani13132158)
Supplement: Supplementary file 1 [file animals-13-02158-s001.zip › Table S2.xlsx]

## Sheet: gene
Table S2 candidate gene in top 5% windows using FST and XPEHH
Asian candidate genes	Europe candidate genes	Eurasian intersection genes
PDLIM3	FMNL2	TRAK2
CYTIP	PLA2R1	MOS
ACVR1C	SCN9A	DPY19L1
PDE1A	ABCB11	OR13C3
FRZB	SPATS2L	OR13C4
NCKAP1	BZW1	MFSD8
COL3A1	ORC2	INPP5B
COL5A2	CASP10	BLTP3A
INPP1	CFLAR
TRAK2	FLACC1
IDH1	TRAK2
TMA16	CDK15
UBA6	VPS13B
AMTN	DPY19L4
AMBN	SDR16C5
ENAM	PLAG1
UTP3	MOS
RUFY3	LYN
GRSF1	THEM5
SLC4A4	BZW2
ANKRD17	SEMA3E
MTHFD2L	PAPPA2
EDNRA	ANGEL2
IL15	NEK10
MFSD8	SCN11A
ESR1	DHX36
RSPH4A	SENP5
KLHL32	NRROS
SEC63	SLC51A
FYN	ZDHHC19
SLC14A2	ADPRH
SLC14A1	CD80
EPG5	TMEM39A
VPS39	ARHGAP31
TMCO5A	DZIP3
TSHZ1	MRPL39
SERPINB10	USP16
MLLT3	TOP2A
SH3GL2	CCT8L2
PGM5	KMT2C
TLE1	SND1
RGP1	DPY19L1
OR13C3	GHRHR
OR13C4	STK17A
ASS1	RSPH3
C16orf89	AHI1
UBN1	HBS1L
NT5DC4	POLI
CKAP2L	SERPINB5
IL1A	TYRP1
ANTXR1	INVS
GRM5	OR13C3
JAML	OR13C4
SNX19	ABCA1
RAB29	SVEP1
PEX1	NR6A1
SLC25A13	ZER1
NDUFA4	VAV1
PHF14	ADAMTSL5
CRPPA	THEG
AHR	PLPP2
DNAH11	GFPT2
NUP42	TBC1D9B
CACNA2D1	FBN2
SEMA3C	GRPEL2
PRDM7	PROM1
FANCA	RASL11B
CYP2F1	CPE
NUMBL	MSMO1
ZNF526	MFSD8
DMRTC2	CCSER1
MEIS3	AKT3
CRX	SVIL
TNNT1	ATP2C2
TEX46	NFAT5
SERINC2	NETO2
INPP5B	SLC7A9
DOCK2	VWA5B1
SPDL1	INPP5B
SH3RF1	OSBPL1A
FBXO21	TAF4B
HECTD4	PIWIL2
BICDL1	TBX5
GCN1	GRK3
COQ5	MYO18B
RNF10	PTPN20
POP5	PRKG1
ACADS	XPNPEP1
KREMEN1	CARMIL1
TCN2	DST
SMTN	WDR46
INPP5J	TAPBP
EIF4ENIF1	DAXX
PISD	BLTP3A
SFI1	SLC26A8
PRR14L	OR10G3
DEPDC5	TEP1
LGALS8	SGK2
PRKAR2A	IFT52
GXYLT2	PARD6B
NUP210	ATP9A
P2RY14	GP2
MED12L	LONRF2
IGSF10	KCNJ8
MME	UTP20
TIPARP	RANBP17
LEKR1	COG6
NECTIN3	FOXO1
USP25
TMPRSS15
DSCAM
TG
SQLE
CTHRC1
SLC26A7
CALB1
DECR1
SLC7A13
CYP7A1
UBXN2B
MOS
SPIDR
SELP
F5
TBX19
MGST3
SLAMF7
SLAMF1
SLAMF6
ACVR1B
ATF7
TESPA1
TBC1D30
LYZ
FRS2
PKP2
PIK3C2G
AKR1D1
DPY19L1
CCDC86
LUZP2
CACNA1A
ZCCHC9
CKMT2
PRIM2
ITPR3
BLTP3A
TAF11
MAPK14
ETV7
CUL7
PLIN1
AP3S2
PEAK1
BRMS1L
PLEK2
SIPA1L1
NEK9
AP3M2
DDX42
CCDC47
ABCC3
NEK5
ALG11
