# Supplementary material for: Genome-Wide Selection Signal Analysis to Investigate Wide Genomic Heredity Divergence between Eurasian Wild Boar and Domestic Pig
Source: Animals (Basel). 2023 Jun 30;13(13):2158. doi: 10.3390/ani13132158 (PMC10339963; doi:10.3390/ani13132158)
Supplement: Supplementary file 1 [file animals-13-02158-s001.zip › Table S3.xlsx]

## Sheet: Sheet1
Table S3 Asia KEGG analysis of 5% intersected candidate genes (DG vs WG) from using FST and XPEHH
class1	class2	Term	Database	ID	Input number	Background number	P-Value	Corrected P-Value	Input
Metabolism	Global and overview maps	Metabolic pathways	KEGG PATHWAY	hsa01100	19	1433	9.95164e-06	0.00187091	NDUFA4|ACADS|MTHFD2L|CKMT2|TRAK2|IDH1|AKR1D1|INPP5B|CRPPA|MGST3|INPP1|PIK3C2G|INPP5J|COQ5|ALG11|CYP7A1|ASS1|SQLE|PDE1A
Environmental Information Processing	Signal transduction	Phosphatidylinositol signaling system	KEGG PATHWAY	hsa04070	5	99	7.52534e-05	0.00707382	ITPR3|INPP5B|INPP1|PIK3C2G|INPP5J
Metabolism	Carbohydrate metabolism	Inositol phosphate metabolism	KEGG PATHWAY	hsa00562	4	74	0.000317101	0.0198717	INPP5B|INPP1|PIK3C2G|INPP5J
Organismal Systems	Nervous system	Retrograde endocannabinoid signaling	KEGG PATHWAY	hsa04723	5	148	0.000454972	0.0213837	MAPK14|CACNA1A|NDUFA4|ITPR3|GRM5
Environmental Information Processing	Signal transduction	Calcium signaling pathway	KEGG PATHWAY	hsa04020	5	193	0.00144511	0.0543361	EDNRA|CACNA1A|PDE1A|ITPR3|GRM5
Organismal Systems	Immune system	Platelet activation	KEGG PATHWAY	hsa04611	4	124	0.00202137	0.0633362	MAPK14|COL3A1|FYN|ITPR3
Metabolism	Lipid metabolism	Primary bile acid biosynthesis	KEGG PATHWAY	hsa00120	2	17	0.00277637	0.0702228	CYP7A1|AKR1D1
Human Diseases	Cardiovascular disease	Fluid shear stress and atherosclerosis	KEGG PATHWAY	hsa05418	4	139	0.00301713	0.0702228	MAPK14|MGST3|ASS1|IL1A
Organismal Systems	Endocrine system	Renin secretion	KEGG PATHWAY	hsa04924	3	69	0.00336173	0.0702228	ITPR3|PDE1A|EDNRA
Organismal Systems	Digestive system	Bile secretion	KEGG PATHWAY	hsa04976	3	72	0.00377197	0.0709131	SLC4A4|CYP7A1|ABCC3
Organismal Systems	Sensory system	Taste transduction	KEGG PATHWAY	hsa04742	3	83	0.00553084	0.0945272	CACNA1A|PDE1A|ITPR3
Human Diseases	Endocrine and metabolic disease	AGE-RAGE signaling pathway in diabetic complications	KEGG PATHWAY	hsa04933	3	100	0.00908294	0.142299	MAPK14|IL1A|COL3A1
-	-	Prion diseases	KEGG PATHWAY	hsa05020	2	35	0.0102994	0.147195	IL1A|FYN
Human Diseases	Cancer: overview	Proteoglycans in cancer	KEGG PATHWAY	hsa05205	4	203	0.0109613	0.147195	MAPK14|ITPR3|ESR1|FRS2
Organismal Systems	Nervous system	Cholinergic synapse	KEGG PATHWAY	hsa04725	3	112	0.0122342	0.15055	CACNA1A|FYN|ITPR3
Organismal Systems	Nervous system	Glutamatergic synapse	KEGG PATHWAY	hsa04724	3	114	0.0128128	0.15055	CACNA1A|ITPR3|GRM5
Cellular Processes	Transport and catabolism	Lysosome	KEGG PATHWAY	hsa04142	3	123	0.0156083	0.1626	AP3S2|MFSD8|AP3M2
Organismal Systems	Environmental adaptation	Thermogenesis	KEGG PATHWAY	hsa04714	4	231	0.0167311	0.1626	MAPK14|NDUFA4|FRS2|PLIN1
Organismal Systems	Development and regeneration	Osteoclast differentiation	KEGG PATHWAY	hsa04380	3	128	0.0172979	0.1626	MAPK14|IL1A|FYN
Cellular Processes	Cell growth and death	Oocyte meiosis	KEGG PATHWAY	hsa04114	3	128	0.0172979	0.1626	MOS|MAPK14|ITPR3
Organismal Systems	Nervous system	Dopaminergic synapse	KEGG PATHWAY	hsa04728	3	131	0.0183588	0.164355	MAPK14|CACNA1A|ITPR3
Organismal Systems	Excretory system	Endocrine and other factor-regulated calcium reabsorption	KEGG PATHWAY	hsa04961	2	50	0.019695	0.168303	CALB1|ESR1
Cellular Processes	Cellular community - eukaryotes	Signaling pathways regulating pluripotency of stem cells	KEGG PATHWAY	hsa04550	3	140	0.0217545	0.17782	MAPK14|ACVR1C|ACVR1B
Metabolism	Metabolism of other amino acids	Glutathione metabolism	KEGG PATHWAY	hsa00480	2	56	0.0241602	0.186155	MGST3|IDH1
Metabolism	Lipid metabolism	Steroid hormone biosynthesis	KEGG PATHWAY	hsa00140	2	60	0.0273445	0.186155	CYP7A1|AKR1D1
Organismal Systems	Nervous system	Long-term depression	KEGG PATHWAY	hsa04730	2	60	0.0273445	0.186155	CACNA1A|ITPR3
Cellular Processes	Cell growth and death	Cellular senescence	KEGG PATHWAY	hsa04218	3	160	0.030445	0.186155	MAPK14|IL1A|ITPR3
-	-	RNA transport	KEGG PATHWAY	hsa03013	3	165	0.0328632	0.186155	NUP210|POP5|NUP42
Organismal Systems	Nervous system	Long-term potentiation	KEGG PATHWAY	hsa04720	2	67	0.0332956	0.186155	GRM5|ITPR3
Organismal Systems	Immune system	Fc epsilon RI signaling pathway	KEGG PATHWAY	hsa04664	2	68	0.0341836	0.186155	MAPK14|FYN
Environmental Information Processing	Signaling molecules and interaction	Cytokine-cytokine receptor interaction	KEGG PATHWAY	hsa04060	4	294	0.0357271	0.186155	IL1A|IL15|ACVR1C|ACVR1B
Organismal Systems	Endocrine system	Prolactin signaling pathway	KEGG PATHWAY	hsa04917	2	70	0.035987	0.186155	MAPK14|ESR1
Environmental Information Processing	Signal transduction	MAPK signaling pathway	KEGG PATHWAY	hsa04010	4	295	0.0360991	0.186155	MAPK14|IL1A|CACNA2D1|CACNA1A
Cellular Processes	Cellular community - eukaryotes	Adherens junction	KEGG PATHWAY	hsa04520	2	72	0.0378264	0.186155	NECTIN3|FYN
Organismal Systems	Immune system	NOD-like receptor signaling pathway	KEGG PATHWAY	hsa04621	3	178	0.0396042	0.186155	MAPK14|ITPR3|ANTXR1
Organismal Systems	Endocrine system	Thyroid hormone synthesis	KEGG PATHWAY	hsa04918	2	74	0.0397011	0.186155	TG|ITPR3
Human Diseases	Infectious disease: parasitic	Leishmaniasis	KEGG PATHWAY	hsa05140	2	74	0.0397011	0.186155	MAPK14|IL1A
Organismal Systems	Digestive system	Gastric acid secretion	KEGG PATHWAY	hsa04971	2	75	0.0406515	0.186155	ITPR3|SLC26A7
Metabolism	Global and overview maps	Biosynthesis of amino acids	KEGG PATHWAY	hsa01230	2	75	0.0406515	0.186155	IDH1|ASS1
Human Diseases	Infectious disease: bacterial	Pertussis	KEGG PATHWAY	hsa05133	2	76	0.0416105	0.186155	MAPK14|IL1A
Organismal Systems	Endocrine system	PPAR signaling pathway	KEGG PATHWAY	hsa03320	2	76	0.0416105	0.186155	CYP7A1|PLIN1
Metabolism	Xenobiotics biodegradation and metabolism	Metabolism of xenobiotics by cytochrome P450	KEGG PATHWAY	hsa00980	2	76	0.0416105	0.186155	MGST3|CYP2F1
-	-	Arrhythmogenic right ventricular cardiomyopathy (ARVC)	KEGG PATHWAY	hsa05412	2	77	0.0425779	0.186155	CACNA2D1|PKP2
Human Diseases	Neurodegenerative disease	Huntington disease	KEGG PATHWAY	hsa05016	3	193	0.0481825	0.198445	GRM5|NDUFA4|DNAH11
Metabolism	Metabolism of cofactors and vitamins	Ubiquinone and other terpenoid-quinone biosynthesis	KEGG PATHWAY	hsa00130	1	11	0.0485287	0.198445	COQ5
Human Diseases	Infectious disease: bacterial	Salmonella infection	KEGG PATHWAY	hsa05132	2	83	0.0485557	0.198445	MAPK14|IL1A
Cellular Processes	Cellular community - eukaryotes	Gap junction	KEGG PATHWAY	hsa04540	2	88	0.053755	0.2059	GRM5|ITPR3
Organismal Systems	Nervous system	GABAergic synapse	KEGG PATHWAY	hsa04727	2	89	0.0548177	0.2059	TRAK2|CACNA1A
Organismal Systems	Digestive system	Protein digestion and absorption	KEGG PATHWAY	hsa04974	2	90	0.0558877	0.2059	COL5A2|COL3A1
Organismal Systems	Digestive system	Salivary secretion	KEGG PATHWAY	hsa04970	2	90	0.0558877	0.2059	ITPR3|LYZ
Human Diseases	Substance dependence	Morphine addiction	KEGG PATHWAY	hsa05032	2	91	0.0569651	0.2059	CACNA1A|PDE1A
Human Diseases	Immune disease	Rheumatoid arthritis	KEGG PATHWAY	hsa05323	2	91	0.0569651	0.2059	IL1A|IL15
Organismal Systems	Immune system	IL-17 signaling pathway	KEGG PATHWAY	hsa04657	2	93	0.0591415	0.2059	MAPK14|USP25
Organismal Systems	Endocrine system	GnRH signaling pathway	KEGG PATHWAY	hsa04912	2	93	0.0591415	0.2059	MAPK14|ITPR3
Environmental Information Processing	Signal transduction	TGF-beta signaling pathway	KEGG PATHWAY	hsa04350	2	94	0.0602404	0.205913	ACVR1C|ACVR1B
Human Diseases	Infectious disease: parasitic	Amoebiasis	KEGG PATHWAY	hsa05146	2	95	0.0613463	0.205948	SERPINB10|COL3A1
Organismal Systems	Digestive system	Pancreatic secretion	KEGG PATHWAY	hsa04972	2	98	0.0647054	0.209735	SLC4A4|ITPR3
Human Diseases	Drug resistance: antineoplastic	Endocrine resistance	KEGG PATHWAY	hsa01522	2	98	0.0647054	0.209735	MAPK14|ESR1
Organismal Systems	Endocrine system	Progesterone-mediated oocyte maturation	KEGG PATHWAY	hsa04914	2	99	0.0658386	0.209791	MOS|MAPK14
Organismal Systems	Sensory system	Inflammatory mediator regulation of TRP channels	KEGG PATHWAY	hsa04750	2	100	0.0669785	0.209866	MAPK14|ITPR3
Organismal Systems	Immune system	T cell receptor signaling pathway	KEGG PATHWAY	hsa04660	2	103	0.0704372	0.217085	MAPK14|FYN
Organismal Systems	Immune system	C-type lectin receptor signaling pathway	KEGG PATHWAY	hsa04625	2	104	0.071603	0.217119	MAPK14|ITPR3
Organismal Systems	Immune system	Th17 cell differentiation	KEGG PATHWAY	hsa04659	2	107	0.0751375	0.222511	AHR|MAPK14
Metabolism	Global and overview maps	2-Oxocarboxylic acid metabolism	KEGG PATHWAY	hsa01210	1	18	0.0757486	0.222511	IDH1
Metabolism	Lipid metabolism	Steroid biosynthesis	KEGG PATHWAY	hsa00100	1	19	0.0795734	0.230151	SQLE
Environmental Information Processing	Signal transduction	TNF signaling pathway	KEGG PATHWAY	hsa04668	2	112	0.0811489	0.231072	MAPK14|IL15
Metabolism	Metabolism of cofactors and vitamins	One carbon pool by folate	KEGG PATHWAY	hsa00670	1	20	0.0833825	0.231072	MTHFD2L
Organismal Systems	Nervous system	Serotonergic synapse	KEGG PATHWAY	hsa04726	2	115	0.084825	0.231072	CACNA1A|ITPR3
Metabolism	Amino acid metabolism	Arginine biosynthesis	KEGG PATHWAY	hsa00220	1	21	0.087176	0.231072	ASS1
Metabolism	Global and overview maps	Carbon metabolism	KEGG PATHWAY	hsa01200	2	117	0.0873035	0.231072	IDH1|ACADS
Organismal Systems	Nervous system	Neurotrophin signaling pathway	KEGG PATHWAY	hsa04722	2	119	0.0898035	0.231072	MAPK14|FRS2
Environmental Information Processing	Signal transduction	Sphingolipid signaling pathway	KEGG PATHWAY	hsa04071	2	119	0.0898035	0.231072	MAPK14|FYN
Organismal Systems	Endocrine system	Thyroid hormone signaling pathway	KEGG PATHWAY	hsa04919	2	119	0.0898035	0.231072	ESR1|MED12L
Metabolism	Glycan biosynthesis and metabolism	Other types of O-glycan biosynthesis	KEGG PATHWAY	hsa00514	1	22	0.0909538	0.231072	GXYLT2
Metabolism	Glycan biosynthesis and metabolism	Mannose type O-glycan biosynthesis	KEGG PATHWAY	hsa00515	1	23	0.0947161	0.231255	CRPPA
Genetic Information Processing	Folding, sorting and degradation	Protein export	KEGG PATHWAY	hsa03060	1	23	0.0947161	0.231255	SEC63
Organismal Systems	Excretory system	Proximal tubule bicarbonate reclamation	KEGG PATHWAY	hsa04964	1	23	0.0947161	0.231255	SLC4A4
Organismal Systems	Digestive system	Vitamin digestion and absorption	KEGG PATHWAY	hsa04977	1	24	0.0984629	0.237321	TCN2
Organismal Systems	Endocrine system	Relaxin signaling pathway	KEGG PATHWAY	hsa04926	2	130	0.103916	0.247295	MAPK14|COL3A1
Organismal Systems	Circulatory system	Vascular smooth muscle contraction	KEGG PATHWAY	hsa04270	2	132	0.106544	0.250379	ITPR3|EDNRA
Genetic Information Processing	Folding, sorting and degradation	Ubiquitin mediated proteolysis	KEGG PATHWAY	hsa04120	2	137	0.113191	0.25332	UBA6|CUL7
Environmental Information Processing	Signal transduction	Apelin signaling pathway	KEGG PATHWAY	hsa04371	2	137	0.113191	0.25332	ITPR3|PLIN1
Metabolism	Carbohydrate metabolism	Butanoate metabolism	KEGG PATHWAY	hsa00650	1	28	0.113297	0.25332	ACADS
Human Diseases	Infectious disease: viral	Measles	KEGG PATHWAY	hsa05162	2	138	0.114533	0.25332	IL1A|SLAMF1
Organismal Systems	Endocrine system	Estrogen signaling pathway	KEGG PATHWAY	hsa04915	2	138	0.114533	0.25332	ITPR3|ESR1
Metabolism	Carbohydrate metabolism	Citrate cycle (TCA cycle)	KEGG PATHWAY	hsa00020	1	30	0.120622	0.263686	IDH1
Human Diseases	Drug resistance: antineoplastic	Antifolate resistance	KEGG PATHWAY	hsa01523	1	31	0.124263	0.267409	ABCC3
-	-	Cell adhesion molecules (CAMs)	KEGG PATHWAY	hsa04514	2	146	0.125413	0.267409	NECTIN3|SELP
Environmental Information Processing	Signal transduction	Phospholipase D signaling pathway	KEGG PATHWAY	hsa04072	2	148	0.128171	0.267409	GRM5|FYN
-	-	Non-alcoholic fatty liver disease (NAFLD)	KEGG PATHWAY	hsa04932	2	149	0.129555	0.267409	IL1A|NDUFA4
Organismal Systems	Circulatory system	Adrenergic signaling in cardiomyocytes	KEGG PATHWAY	hsa04261	2	149	0.129555	0.267409	MAPK14|CACNA2D1
Metabolism	Metabolism of other amino acids	beta-Alanine metabolism	KEGG PATHWAY	hsa00410	1	33	0.131498	0.267409	ACADS
Metabolism	Carbohydrate metabolism	Propanoate metabolism	KEGG PATHWAY	hsa00640	1	34	0.135094	0.267409	ACADS
Metabolism	Carbohydrate metabolism	Pentose and glucuronate interconversions	KEGG PATHWAY	hsa00040	1	34	0.135094	0.267409	CRPPA
Organismal Systems	Endocrine system	Oxytocin signaling pathway	KEGG PATHWAY	hsa04921	2	153	0.135127	0.267409	ITPR3|CACNA2D1
Human Diseases	Endocrine and metabolic disease	Cushing syndrome	KEGG PATHWAY	hsa04934	2	155	0.137933	0.270119	AHR|ITPR3
Metabolism	Amino acid metabolism	Alanine, aspartate and glutamate metabolism	KEGG PATHWAY	hsa00250	1	36	0.14224	0.27287	ASS1
Genetic Information Processing	Replication and repair	DNA replication	KEGG PATHWAY	hsa03030	1	36	0.14224	0.27287	PRIM2
Environmental Information Processing	Signal transduction	cGMP-PKG signaling pathway	KEGG PATHWAY	hsa04022	2	167	0.155024	0.293954	ITPR3|EDNRA
Human Diseases	Substance dependence	Nicotine addiction	KEGG PATHWAY	hsa05033	1	40	0.156358	0.293954	CACNA1A
Human Diseases	Immune disease	Graft-versus-host disease	KEGG PATHWAY	hsa05332	1	41	0.159851	0.296393	IL1A
Human Diseases	Neurodegenerative disease	Alzheimer disease	KEGG PATHWAY	hsa05010	2	171	0.160809	0.296393	ITPR3|NDUFA4
Human Diseases	Endocrine and metabolic disease	Type I diabetes mellitus	KEGG PATHWAY	hsa04940	1	43	0.166795	0.298686	IL1A
Environmental Information Processing	Signaling molecules and interaction	Neuroactive ligand-receptor interaction	KEGG PATHWAY	hsa04080	3	338	0.168115	0.298686	P2RY14|GRM5|EDNRA
Metabolism	Lipid metabolism	Fatty acid degradation	KEGG PATHWAY	hsa00071	1	44	0.170245	0.298686	ACADS
Human Diseases	Infectious disease: bacterial	Tuberculosis	KEGG PATHWAY	hsa05152	2	179	0.172494	0.298686	MAPK14|IL1A
Environmental Information Processing	Membrane transport	ABC transporters	KEGG PATHWAY	hsa02010	1	45	0.173681	0.298686	ABCC3
Genetic Information Processing	Transcription	Basal transcription factors	KEGG PATHWAY	hsa03022	1	45	0.173681	0.298686	TAF11
Organismal Systems	Development and regeneration	Axon guidance	KEGG PATHWAY	hsa04360	2	181	0.175437	0.298686	SEMA3C|FYN
Human Diseases	Endocrine and metabolic disease	Type II diabetes mellitus	KEGG PATHWAY	hsa04930	1	46	0.177103	0.298686	CACNA1A
Human Diseases	Cancer: overview	Pathways in cancer	KEGG PATHWAY	hsa05200	4	530	0.180977	0.298686	EDNRA|MGST3|IL15|ESR1
Human Diseases	Infectious disease: viral	Kaposi sarcoma-associated herpesvirus infection	KEGG PATHWAY	hsa05167	2	186	0.182829	0.298686	MAPK14|ITPR3
Human Diseases	Cancer: overview	Transcriptional misregulation in cancer	KEGG PATHWAY	hsa05202	2	186	0.182829	0.298686	ETV7|MLLT3
Environmental Information Processing	Signal transduction	Notch signaling pathway	KEGG PATHWAY	hsa04330	1	48	0.183905	0.298686	NUMBL
Metabolism	Amino acid metabolism	Valine, leucine and isoleucine degradation	KEGG PATHWAY	hsa00280	1	48	0.183905	0.298686	ACADS
Human Diseases	Infectious disease: parasitic	Malaria	KEGG PATHWAY	hsa05144	1	49	0.187285	0.298686	SELP
Organismal Systems	Immune system	Intestinal immune network for IgA production	KEGG PATHWAY	hsa04672	1	49	0.187285	0.298686	IL15
Metabolism	Glycan biosynthesis and metabolism	N-Glycan biosynthesis	KEGG PATHWAY	hsa00510	1	50	0.19065	0.298686	ALG11
Organismal Systems	Digestive system	Cholesterol metabolism	KEGG PATHWAY	hsa04979	1	50	0.19065	0.298686	CYP7A1
Metabolism	Amino acid metabolism	Arginine and proline metabolism	KEGG PATHWAY	hsa00330	1	50	0.19065	0.298686	CKMT2
-	-	Amyotrophic lateral sclerosis (ALS)	KEGG PATHWAY	hsa05014	1	51	0.194003	0.301425	MAPK14
Human Diseases	Immune disease	Autoimmune thyroid disease	KEGG PATHWAY	hsa05320	1	53	0.200665	0.309222	TG
Genetic Information Processing	Replication and repair	Fanconi anemia pathway	KEGG PATHWAY	hsa03460	1	54	0.203976	0.311739	FANCA
Human Diseases	Infectious disease: bacterial	Pathogenic Escherichia coli infection	KEGG PATHWAY	hsa05130	1	55	0.207273	0.311739	FYN
Organismal Systems	Endocrine system	Regulation of lipolysis in adipocytes	KEGG PATHWAY	hsa04923	1	55	0.207273	0.311739	PLIN1
Metabolism	Global and overview maps	Fatty acid metabolism	KEGG PATHWAY	hsa01212	1	57	0.213827	0.319044	ACADS
Environmental Information Processing	Signal transduction	Rap1 signaling pathway	KEGG PATHWAY	hsa04015	2	210	0.218856	0.320349	MAPK14|SIPA1L1
Environmental Information Processing	Signal transduction	VEGF signaling pathway	KEGG PATHWAY	hsa04370	1	59	0.220327	0.320349	MAPK14
Metabolism	Amino acid metabolism	Lysine degradation	KEGG PATHWAY	hsa00310	1	59	0.220327	0.320349	PRDM7
Human Diseases	Infectious disease: viral	Human immunodeficiency virus 1 infection	KEGG PATHWAY	hsa05170	2	212	0.22189	0.320349	MAPK14|ITPR3
Human Diseases	Cardiovascular disease	Viral myocarditis	KEGG PATHWAY	hsa05416	1	60	0.223557	0.320349	FYN
Cellular Processes	Cell motility	Regulation of actin cytoskeleton	KEGG PATHWAY	hsa04810	2	214	0.224926	0.320349	MOS|NCKAP1
Organismal Systems	Endocrine system	Cortisol synthesis and secretion	KEGG PATHWAY	hsa04927	1	65	0.239508	0.336026	ITPR3
-	-	Inflammatory bowel disease (IBD)	KEGG PATHWAY	hsa05321	1	65	0.239508	0.336026	IL1A
Human Diseases	Infectious disease: viral	Human cytomegalovirus infection	KEGG PATHWAY	hsa05163	2	225	0.241677	0.336558	MAPK14|ITPR3
Human Diseases	Infectious disease: bacterial	Shigellosis	KEGG PATHWAY	hsa05131	1	68	0.248922	0.341586	MAPK14
Human Diseases	Infectious disease: bacterial	Staphylococcus aureus infection	KEGG PATHWAY	hsa05150	1	68	0.248922	0.341586	SELP
Human Diseases	Cancer: overview	Central carbon metabolism in cancer	KEGG PATHWAY	hsa05230	1	69	0.252034	0.342608	IDH1
Organismal Systems	Immune system	RIG-I-like receptor signaling pathway	KEGG PATHWAY	hsa04622	1	70	0.255133	0.342608	MAPK14
Human Diseases	Infectious disease: bacterial	Epithelial cell signaling in Helicobacter pylori infection	KEGG PATHWAY	hsa05120	1	70	0.255133	0.342608	MAPK14
Metabolism	Xenobiotics biodegradation and metabolism	Drug metabolism - cytochrome P450	KEGG PATHWAY	hsa00982	1	72	0.261294	0.348392	MGST3
Human Diseases	Cardiovascular disease	Platinum drug resistance	KEGG PATHWAY	hsa01524	1	73	0.264355	0.349991	MGST3
Organismal Systems	Nervous system	Synaptic vesicle cycle	KEGG PATHWAY	hsa04721	1	78	0.279473	0.366223	CACNA1A
Metabolism	Xenobiotics biodegradation and metabolism	Drug metabolism - other enzymes	KEGG PATHWAY	hsa00983	1	79	0.282459	0.366223	MGST3
Organismal Systems	Immune system	Complement and coagulation cascades	KEGG PATHWAY	hsa04610	1	79	0.282459	0.366223	F5
Organismal Systems	Sensory system	Olfactory transduction	KEGG PATHWAY	hsa04740	3	448	0.286675	0.369143	OR13C4|PDE1A|OR13C3
Human Diseases	Cancer: overview	Chemical carcinogenesis	KEGG PATHWAY	hsa05204	1	82	0.291345	0.372604	MGST3
Cellular Processes	Transport and catabolism	Peroxisome	KEGG PATHWAY	hsa04146	1	83	0.294282	0.373818	IDH1
Organismal Systems	Circulatory system	Cardiac muscle contraction	KEGG PATHWAY	hsa04260	1	86	0.303022	0.379787	CACNA2D1
Organismal Systems	Endocrine system	Insulin secretion	KEGG PATHWAY	hsa04911	1	86	0.303022	0.379787	ITPR3
Human Diseases	Cancer: overview	PD-L1 expression and PD-1 checkpoint pathway in cancer	KEGG PATHWAY	hsa05235	1	89	0.311654	0.38802	MAPK14
-	-	Hypertrophic cardiomyopathy (HCM)	KEGG PATHWAY	hsa05410	1	90	0.314508	0.388996	CACNA2D1
Organismal Systems	Immune system	Th1 and Th2 cell differentiation	KEGG PATHWAY	hsa04658	1	92	0.32018	0.393424	MAPK14
Organismal Systems	Immune system	Fc gamma R-mediated phagocytosis	KEGG PATHWAY	hsa04666	1	94	0.325806	0.397737	DOCK2
-	-	Dilated cardiomyopathy (DCM)	KEGG PATHWAY	hsa05414	1	96	0.331385	0.400137	CACNA2D1
Organismal Systems	Immune system	Hematopoietic cell lineage	KEGG PATHWAY	hsa04640	1	97	0.334157	0.400137	IL1A
Organismal Systems	Environmental adaptation	Circadian entrainment	KEGG PATHWAY	hsa04713	1	97	0.334157	0.400137	ITPR3
Organismal Systems	Endocrine system	Aldosterone synthesis and secretion	KEGG PATHWAY	hsa04925	1	98	0.336918	0.40089	ITPR3
-	-	Chagas disease (American trypanosomiasis)	KEGG PATHWAY	hsa05142	1	103	0.350554	0.413601	MAPK14
Organismal Systems	Immune system	Toll-like receptor signaling pathway	KEGG PATHWAY	hsa04620	1	104	0.353247	0.413601	MAPK14
Genetic Information Processing	Translation	Ribosome biogenesis in eukaryotes	KEGG PATHWAY	hsa03008	1	105	0.355929	0.413601	POP5
Organismal Systems	Endocrine system	Glucagon signaling pathway	KEGG PATHWAY	hsa04922	1	106	0.358601	0.413601	ITPR3
Organismal Systems	Endocrine system	Parathyroid hormone synthesis, secretion and action	KEGG PATHWAY	hsa04928	1	106	0.358601	0.413601	ITPR3
Organismal Systems	Immune system	Leukocyte transendothelial migration	KEGG PATHWAY	hsa04670	1	112	0.374399	0.429189	MAPK14
Human Diseases	Infectious disease: parasitic	Toxoplasmosis	KEGG PATHWAY	hsa05145	1	113	0.376994	0.429544	MAPK14
Human Diseases	Infectious disease: bacterial	Yersinia infection	KEGG PATHWAY	hsa05135	1	121	0.397373	0.450037	MAPK14
Metabolism	Nucleotide metabolism	Purine metabolism	KEGG PATHWAY	hsa00230	1	130	0.419509	0.471887	PDE1A
Organismal Systems	Immune system	Natural killer cell mediated cytotoxicity	KEGG PATHWAY	hsa04650	1	131	0.421918	0.471887	FYN
Environmental Information Processing	Signal transduction	FoxO signaling pathway	KEGG PATHWAY	hsa04068	1	132	0.424317	0.471887	MAPK14
Metabolism	Energy metabolism	Oxidative phosphorylation	KEGG PATHWAY	hsa00190	1	133	0.426707	0.471887	NDUFA4
Genetic Information Processing	Transcription	Spliceosome	KEGG PATHWAY	hsa03040	1	135	0.431456	0.473983	DDX42
Cellular Processes	Cell growth and death	Apoptosis	KEGG PATHWAY	hsa04210	1	136	0.433816	0.473983	ITPR3
Organismal Systems	Endocrine system	Insulin signaling pathway	KEGG PATHWAY	hsa04910	1	137	0.436166	0.473983	PRKAR2A
Human Diseases	Neurodegenerative disease	Parkinson disease	KEGG PATHWAY	hsa05012	1	142	0.447771	0.483799	NDUFA4
Human Diseases	Cancer: specific types	Breast cancer	KEGG PATHWAY	hsa05224	1	147	0.45914	0.493247	ESR1
Environmental Information Processing	Signal transduction	mTOR signaling pathway	KEGG PATHWAY	hsa04150	1	153	0.472475	0.504689	DEPDC5
Cellular Processes	Cell growth and death	Necroptosis	KEGG PATHWAY	hsa04217	1	162	0.491868	0.518815	IL1A
Environmental Information Processing	Signal transduction	Jak-STAT signaling pathway	KEGG PATHWAY	hsa04630	1	162	0.491868	0.518815	IL15
Human Diseases	Infectious disease: viral	Hepatitis B	KEGG PATHWAY	hsa05161	1	163	0.493979	0.518815	MAPK14
Genetic Information Processing	Folding, sorting and degradation	Protein processing in endoplasmic reticulum	KEGG PATHWAY	hsa04141	1	165	0.498173	0.520315	SEC63
Genetic Information Processing	Information processing in viruses	Influenza A	KEGG PATHWAY	hsa05164	1	167	0.502334	0.52103	IL1A
Human Diseases	Cancer: specific types	Hepatocellular carcinoma	KEGG PATHWAY	hsa05225	1	168	0.504401	0.52103	MGST3
Organismal Systems	Immune system	Chemokine signaling pathway	KEGG PATHWAY	hsa04062	1	190	0.547784	0.56275	DOCK2
Cellular Processes	Cellular community - eukaryotes	Focal adhesion	KEGG PATHWAY	hsa04510	1	199	0.564423	0.576693	FYN
Human Diseases	Infectious disease: viral	Epstein-Barr virus infection	KEGG PATHWAY	hsa05169	1	201	0.568038	0.577249	MAPK14
Environmental Information Processing	Signal transduction	cAMP signaling pathway	KEGG PATHWAY	hsa04024	1	214	0.590815	0.597167	EDNRA
Human Diseases	Infectious disease: viral	Human T-cell leukemia virus 1 infection	KEGG PATHWAY	hsa05166	1	219	0.599254	0.602458	IL15
Cellular Processes	Transport and catabolism	Endocytosis	KEGG PATHWAY	hsa04144	1	244	0.638923	0.638923	SH3GL2
