# Supplementary material for: Genome-Wide Selection Signal Analysis to Investigate Wide Genomic Heredity Divergence between Eurasian Wild Boar and Domestic Pig
Source: Animals (Basel). 2023 Jun 30;13(13):2158. doi: 10.3390/ani13132158 (PMC10339963; doi:10.3390/ani13132158)
Supplement: Supplementary file 1 [file animals-13-02158-s001.zip › Table S4.xlsx]

## Sheet: Sheet1
Table S4 Asia GO analysis of 5% intersected candidate genes (DG vs WG) from using FST and XPEHH
Term	Database	ID	Input number	Background number	P-Value	Corrected P-Value	Input
protein binding	Gene Ontology	GO:0005515	98	11779	2.09928e-15	2.88021e-12	RNF10|HECTD4|PKP2|USP25|NEK9|ASS1|SQLE|SPIDR|CACNA1A|PRIM2|EIF4ENIF1|CUL7|TMCO5A|PRKAR2A|INPP5B|TMA16|SFI1|INPP5J|DDX42|ENAM|CCDC86|AHR|CKMT2|POP5|EDNRA|CYTIP|ACVR1B|DOCK2|TRAK2|CRX|SEC63|MGST3|IL1A|COL3A1|KREMEN1|NCKAP1|TNNT1|F5|MED12L|UBXN2B|GRM5|SLC14A2|PDLIM3|FRZB|UBA6|TMPRSS15|ITPR3|PEX1|ETV7|ESR1|PISD|TCN2|PRDM7|EPG5|CCDC47|TLE1|MAPK14|SLC4A4|TAF11|ANTXR1|SH3GL2|SNX19|NECTIN3|FANCA|TBX19|ND…
cytosol	Gene Ontology	GO:0005829	56	5095	2.81957e-12	1.93423e-09	ACVR1B|DOCK2|TLE1|SEC63|PRKAR2A|IL1A|USP25|MLLT3|ASS1|NCKAP1|PLIN1|TNNT1|TBC1D30|SH3GL2|CACNA1A|PDE1A|PDLIM3|FYN|NUP42|NEK9|FBXO21|UBXN2B|FANCA|PGM5|EIF4ENIF1|CUL7|CRPPA|C16orf89|SH3RF1|SERPINB10|IDH1|DEPDC5|CALB1|UBA6|GCN1|LGALS8|PIK3C2G|FRS2|DECR1|SPDL1|PEX1|MAPK14|INPP5B|INPP1|ESR1|MOS|SFI1|INPP5J|DDX42|AKR1D1|IL15|AHR|PISD|RAB29|CYTIP|CKAP2L
membrane	Gene Ontology	GO:0016020	29	2075	1.09618e-08	5.0132e-06	CCDC47|FRS2|PRKAR2A|SLC4A4|ANKRD17|DSCAM|KREMEN1|C16orf89|DOCK2|EIF4ENIF1|NUP210|ESR1|DPY19L1|SLC14A2|FRZB|RUFY3|GCN1|LGALS8|PIK3C2G|TMPRSS15|ITPR3|SEC63|SERINC2|INPP5B|F5|MGST3|DDX42|ALG11|ABCC3
metal ion binding	Gene Ontology	GO:0046872	30	2298	2.66044e-08	9.12532e-06	PHF14|ANTXR1|ACVR1C|ACVR1B|COL3A1|RNF10|NEK5|CACNA1A|PDE1A|PDLIM3|FYN|NUP42|NEK9|NECTIN3|FANCA|PRIM2|SH3RF1|RUFY3|TSHZ1|COL5A2|TIPARP|DMRTC2|NT5DC4|CACNA2D1|PEX1|INPP5B|INPP1|ZNF526|TCN2|ATF7
cytoplasm	Gene Ontology	GO:0005737	44	4624	1.01592e-07	2.78769e-05	RNF10|GRSF1|TRAK2|TESPA1|PRKAR2A|PKP2|ANKRD17|ASS1|CYP2F1|CACNA1A|FYN|SNX19|FANCA|EIF4ENIF1|GRM5|CUL7|PLEK2|BICDL1|PEAK1|FRZB|IDH1|UBA6|GCN1|SMTN|LGALS8|PIK3C2G|SLC26A7|ITPR3|ATF7|MAPK14|SIPA1L1|ESR1|MOS|RAB29|INPP5J|DDX42|IL15|AHR|MME|CYTIP|NUMBL|RGP1|CTHRC1|EPG5
plasma membrane	Gene Ontology	GO:0005886	39	4619	1.19988e-05	0.00274372	ANTXR1|ACVR1C|ACVR1B|TRAK2|FRS2|PRKAR2A|SLC4A4|PKP2|EDNRA|DSCAM|KREMEN1|SH3GL2|P2RY14|CACNA1A|FYN|NECTIN3|JAML|GRM5|PLEK2|SLC14A2|SLC14A1|SERPINB10|PIK3C2G|SLC26A7|ITPR3|CACNA2D1|OR13C4|INPP5B|F5|OR13C3|RAB29|INPP5J|ESR1|TBC1D30|SLAMF7|SLAMF6|SELP|SLAMF1|ABCC3
nucleus	Gene Ontology	GO:0005634	42	5208	1.53081e-05	0.0028344	ACADS|UTP3|TRAK2|TLE1|MAPK14|PKP2|ANKRD17|RNF10|USP25|MED12L|ASS1|UBN1|CACNA1A|PDE1A|FYN|NUP42|NEK9|UBXN2B|FANCA|EIF4ENIF1|TBX19|CRX|TSHZ1|CALB1|UBA6|TIPARP|DMRTC2|DECR1|ZNF526|SPDL1|TMA16|ETV7|ESR1|PISD|SFI1|DDX42|MLLT3|AHR|PRDM7|MME|ATF7|RGP1
integral component of membrane	Gene Ontology	GO:0016021	33	3643	1.65271e-05	0.0028344	ANTXR1|HECTD4|DPY19L1|CCDC47|SEC63|SLC4A4|PKP2|KREMEN1|SQLE|NCKAP1|P2RY14|CACNA1A|JAML|CYP7A1|NUP210|MFSD8|NDUFA4|SLC14A2|MGST3|GXYLT2|TMPRSS15|ALG11|SERINC2|TMCO5A|OR13C4|INPP5B|OR13C3|ESR1|SLC7A13|SLAMF7|SLAMF6|SLAMF1|ABCC3
cellular response to amyloid-beta	Gene Ontology	GO:1904646	4	41	3.68257e-05	0.00561388	CACNA1A|CACNA2D1|FYN|GRM5
response to amyloid-beta	Gene Ontology	GO:1904645	3	14	4.52718e-05	0.0062113	MME|CACNA1A|FYN
androgen metabolic process	Gene Ontology	GO:0008209	3	16	6.41211e-05	0.00733118	AKR1D1|TIPARP|ESR1
inositol phosphate dephosphorylation	Gene Ontology	GO:0046855	3	16	6.41211e-05	0.00733118	INPP5B|INPP1|INPP5J
regulation of transcription by RNA polymerase II	Gene Ontology	GO:0006357	12	751	8.63829e-05	0.00911672	PHF14|MAPK14|ETV7|ESR1|TRAK2|TSHZ1|MED12L|AHR|DMRTC2|TBX19|ATF7|MLLT3
nucleoplasm	Gene Ontology	GO:0005654	31	3630	9.3765e-05	0.00918897	ACADS|UTP3|RSPH4A|GRSF1|TLE1|DECR1|CCDC86|MAPK14|TAF11|PKP2|ANKRD17|UBN1|SPIDR|NUP42|MLLT3|ZCCHC9|FANCA|PRIM2|MFSD8|SERPINB10|ITPR3|CYTIP|PEX1|ETV7|TMA16|ESR1|DDX42|IL15|AHR|POP5|ATF7
female gonad development	Gene Ontology	GO:0008585	3	19	0.00010098	0.00923633	IDH1|TIPARP|FANCA
negative regulation of canonical Wnt signaling pathway	Gene Ontology	GO:0090090	6	176	0.000116428	0.00998367	FRZB|TLE1|MLLT3|MAPK14|KREMEN1|CTHRC1
identical protein binding	Gene Ontology	GO:0042802	17	1456	0.000138709	0.0107916	PEAK1|SLC4A4|CACNA1A|TLE1|ESR1|FYN|LYZ|MGST3|ASS1|GRM5|SLAMF7|TG|DECR1|SLC25A13|IDH1|SLAMF1|SH3GL2
viral process	Gene Ontology	GO:0016032	9	456	0.000148063	0.0107916	SH3RF1|CCDC86|NUP42|NCKAP1|ANKRD17|ATF7|CUL7|NUP210|UBN1
lamellipodium membrane	Gene Ontology	GO:0031258	3	22	0.000149446	0.0107916	ANTXR1|NCKAP1|PLEK2
neuronal cell body	Gene Ontology	GO:0043025	8	376	0.000211513	0.0141293	ITPR3|CACNA1A|PDE1A|CALB1|TRAK2|DSCAM|KREMEN1|SH3GL2
cellular protein metabolic process	Gene Ontology	GO:0044267	6	198	0.000216265	0.0141293	F5|LYZ|ENAM|AMTN|AMBN|CALB1
TBP-class protein binding	Gene Ontology	GO:0017025	3	26	0.000234558	0.0146279	AHR|TAF11|ESR1
biomineral tissue development	Gene Ontology	GO:0031214	3	27	0.00025983	0.0154994	AMTN|AMBN|ENAM
cellular response to virus	Gene Ontology	GO:0098586	3	28	0.000286797	0.0163952	MAPK14|MME|LGALS8
activin receptor activity, type I	Gene Ontology	GO:0016361	2	5	0.000352263	0.0193322	ACVR1C|ACVR1B
anterograde axonal transport	Gene Ontology	GO:0008089	3	31	0.000378342	0.0199648	AP3S2|TRAK2|AP3M2
structural constituent of tooth enamel	Gene Ontology	GO:0030345	2	6	0.000468407	0.0208722	AMBN|ENAM
prostate epithelial cord arborization involved in prostate glandular acinus morphogenesis	Gene Ontology	GO:0060527	2	6	0.000468407	0.0208722	ESR1|FRS2
inositol-1,4,5-trisphosphate 5-phosphatase activity	Gene Ontology	GO:0052658	2	6	0.000468407	0.0208722	INPP5B|INPP5J
dendrite morphogenesis	Gene Ontology	GO:0048813	3	34	0.000486814	0.0208722	DSCAM|FYN|TRAK2
hippocampal mossy fiber to CA3 synapse	Gene Ontology	GO:0098686	3	34	0.000486814	0.0208722	NECTIN3|CALB1|SH3GL2
filamentous actin	Gene Ontology	GO:0031941	3	34	0.000486814	0.0208722	SMTN|NCKAP1|PDLIM3
locomotory behavior	Gene Ontology	GO:0007626	4	85	0.000523993	0.0217854	UBA6|DSCAM|CALB1|GRM5
adherens junction	Gene Ontology	GO:0005912	5	155	0.000557623	0.0225017	PGM5|PDLIM3|PKP2|NECTIN3|FRS2
activin receptor complex	Gene Ontology	GO:0048179	2	7	0.0006006	0.0228895	ACVR1C|ACVR1B
positive regulation of metallopeptidase activity	Gene Ontology	GO:1905050	2	7	0.0006006	0.0228895	MAPK14|ANTXR1
extracellular region	Gene Ontology	GO:0005576	18	1843	0.000732333	0.0250418	MAPK14|F5|DOCK2|IDH1|IL15|IGSF10|TCN2|COL5A2|MME|AMBN|DSCAM|LYZ|LUZP2|IL1A|COL3A1|TG|CTHRC1|DNAH11
regulation of defense response to virus by host	Gene Ontology	GO:0050691	2	8	0.00074871	0.0250418	MME|IL15
nodal signaling pathway	Gene Ontology	GO:0038092	2	8	0.00074871	0.0250418	ACVR1C|ACVR1B
urea transmembrane transport	Gene Ontology	GO:0071918	2	8	0.00074871	0.0250418	SLC14A2|SLC14A1
mitochondrion distribution	Gene Ontology	GO:0048311	2	8	0.00074871	0.0250418	TRAK2|SLC4A4
regulation of cell population proliferation	Gene Ontology	GO:0042127	5	169	0.000813998	0.0250418	TBX19|AMBN|FYN|SQLE|FANCA
protein serine/threonine kinase activity	Gene Ontology	GO:0004674	7	357	0.000842205	0.0250418	NEK5|ACVR1C|ACVR1B|MOS|FYN|NEK9|MAPK14
mitochondrion	Gene Ontology	GO:0005739	14	1258	0.000867152	0.0250418	CKMT2|NDUFA4|ACADS|PISD|SFI1|IDH1|FYN|MTHFD2L|MAPK14|GRSF1|TRAK2|RAB29|DECR1|SLC25A13
phosphatidylinositol-4,5-bisphosphate 5-phosphatase activity	Gene Ontology	GO:0004439	2	9	0.000912604	0.0250418	INPP5B|INPP5J
transmembrane receptor protein serine/threonine kinase signaling pathway	Gene Ontology	GO:0007178	2	9	0.000912604	0.0250418	MAPK14|ACVR1B
T cell receptor binding	Gene Ontology	GO:0042608	2	9	0.000912604	0.0250418	DOCK2|FYN
positive regulation of epithelial cell proliferation involved in wound healing	Gene Ontology	GO:0060054	2	9	0.000912604	0.0250418	JAML|MME
AP-3 adaptor complex	Gene Ontology	GO:0030123	2	9	0.000912604	0.0250418	VPS39|AP3S2
viral RNA genome replication	Gene Ontology	GO:0039694	2	9	0.000912604	0.0250418	RAB29|PIK3C2G
positive regulation of cysteine-type endopeptidase activity	Gene Ontology	GO:2001056	2	10	0.00109215	0.029381	NEK5|FYN
heterophilic cell-cell adhesion via plasma membrane cell adhesion molecules	Gene Ontology	GO:0007157	3	47	0.00118061	0.0299963	JAML|NECTIN3|SELP
inositol phosphate metabolic process	Gene Ontology	GO:0043647	3	47	0.00118061	0.0299963	INPP5B|INPP1|INPP5J
endosome to lysosome transport	Gene Ontology	GO:0008333	3	47	0.00118061	0.0299963	VPS39|TRAK2|EPG5
signal transduction	Gene Ontology	GO:0007165	12	1013	0.00120913	0.0301622	INPP5B|INPP1|ACVR1B|MOS|TLE1|ESR1|IL15|MAPK14|AMBN|EDNRA|TG|SH3GL2
ATP binding	Gene Ontology	GO:0005524	15	1463	0.00128015	0.0304494	MAPK14|NEK5|DNAH11|ACVR1C|ACVR1B|MOS|PEAK1|DDX42|FYN|NEK9|UBA6|CKMT2|PIK3C2G|ASS1|ABCC3
cholesterol catabolic process	Gene Ontology	GO:0006707	2	11	0.00128722	0.0304494	CYP7A1|AKR1D1
nuclear export signal receptor activity	Gene Ontology	GO:0005049	2	11	0.00128722	0.0304494	EIF4ENIF1|NUP42
SMAD binding	Gene Ontology	GO:0046332	3	49	0.00132318	0.0307695	COL5A2|COL3A1|ACVR1B
negative regulation of phosphatase activity	Gene Ontology	GO:0010923	3	50	0.00139834	0.0316125	PISD|SFI1|ZCCHC9
centrosome	Gene Ontology	GO:0005813	8	506	0.00141636	0.0316125	ACADS|BICDL1|PISD|SFI1|NEK9|PRKAR2A|CUL7|CKAP2L
cellular response to amino acid stimulus	Gene Ontology	GO:0071230	3	51	0.00147612	0.0316125	COL5A2|COL3A1|ASS1
calcium ion transport into cytosol	Gene Ontology	GO:0060402	2	12	0.00149768	0.0316125	ITPR3|CACNA2D1
regulation of postsynaptic cytosolic calcium ion concentration	Gene Ontology	GO:0099566	2	12	0.00149768	0.0316125	GRM5|CALB1
epithelial cell development	Gene Ontology	GO:0002064	2	12	0.00149768	0.0316125	SLC4A4|ESR1
endoplasmic reticulum lumen	Gene Ontology	GO:0005788	6	296	0.00167562	0.0348326	AMTN|F5|ENAM|COL5A2|AMBN|COL3A1
glucose metabolic process	Gene Ontology	GO:0006006	3	55	0.00181424	0.0371513	MAPK14|PGM5|HECTD4
presynaptic cytosol	Gene Ontology	GO:0099523	2	14	0.00196426	0.0391985	CALB1|SH3GL2
axon cytoplasm	Gene Ontology	GO:1904115	3	57	0.00199992	0.0391985	AP3S2|TRAK2|AP3M2
actin cytoskeleton reorganization	Gene Ontology	GO:0031532	3	57	0.00199992	0.0391985	SIPA1L1|ANTXR1|PLEK2
negative regulation of gene expression	Gene Ontology	GO:0010629	5	210	0.0020712	0.0400237	FYN|SH3GL2|TIPARP|ESR1|ACVR1B
cell adhesion molecule binding	Gene Ontology	GO:0050839	3	59	0.00219702	0.0411623	JAML|NECTIN3|SLC14A2
positive regulation of T cell receptor signaling pathway	Gene Ontology	GO:0050862	2	15	0.00222013	0.0411623	RAB29|TESPA1
phosphatidylethanolamine biosynthetic process	Gene Ontology	GO:0006646	2	15	0.00222013	0.0411623	PISD|SFI1
learning	Gene Ontology	GO:0007612	3	60	0.00229992	0.0420733	UBA6|GRM5|FYN
anterograde synaptic vesicle transport	Gene Ontology	GO:0048490	2	16	0.00249087	0.0438138	AP3S2|AP3M2
smooth muscle contraction	Gene Ontology	GO:0006939	2	16	0.00249087	0.0438138	EDNRA|SMTN
cardiac muscle cell action potential involved in contraction	Gene Ontology	GO:0086002	2	16	0.00249087	0.0438138	CACNA2D1|PKP2
extracellular space	Gene Ontology	GO:0005615	15	1572	0.00254079	0.0441262	SEMA3C|F5|FRZB|SERPINB10|IL15|LYZ|TCN2|COL5A2|MME|LGALS8|IL1A|COL3A1|TG|SELP|CTHRC1
axon guidance	Gene Ontology	GO:0007411	5	222	0.00261883	0.0444866	DSCAM|SEMA3C|FYN|CRPPA|FRS2
nuclear pore	Gene Ontology	GO:0005643	3	63	0.0026264	0.0444866	NUP210|RGP1|NUP42
vascular endothelial growth factor receptor signaling pathway	Gene Ontology	GO:0048010	3	64	0.00274124	0.0458656	MAPK14|FYN|NCKAP1
vesicle transport along microtubule	Gene Ontology	GO:0047496	2	17	0.00277637	0.0458938	TRAK2|BICDL1
extracellular exosome	Gene Ontology	GO:0070062	18	2085	0.00282277	0.0461052	C16orf89|SEMA3C|DOCK2|RAB29|IDH1|FYN|CALB1|SERINC2|PRKAR2A|SLC4A4|LYZ|NCKAP1|FANCA|MLLT3|SLAMF6|CACNA2D1|ASS1|SLAMF1
positive regulation of interleukin-17 production	Gene Ontology	GO:0032740	2	18	0.0030765	0.0489531	SLAMF6|IL15
tRNA processing	Gene Ontology	GO:0008033	2	18	0.0030765	0.0489531	GRSF1|POP5
post-embryonic development	Gene Ontology	GO:0009791	3	67	0.00310417	0.0489531	CCDC47|SEMA3C|TIPARP
extracellular matrix	Gene Ontology	GO:0031012	5	233	0.00320678	0.0499967	COL5A2|COL3A1|MME|AMTN|ENAM
post-translational protein modification	Gene Ontology	GO:0043687	6	342	0.00338389	0.0509952	F5|AMBN|ENAM|AMTN|FBXO21|CUL7
activin receptor signaling pathway	Gene Ontology	GO:0032924	2	19	0.00339113	0.0509952	ACVR1C|ACVR1B
cytoplasmic vesicle membrane	Gene Ontology	GO:0030659	4	144	0.00341209	0.0509952	AP3S2|ITPR3|AP3M2|SNX19
Golgi apparatus	Gene Ontology	GO:0005794	11	1002	0.0034195	0.0509952	INPP5B|SH3RF1|RAB29|RUFY3|ESR1|IL15|AP3M2|AP3S2|TAF11|UBXN2B|CUL7
positive regulation of cytosolic calcium ion concentration	Gene Ontology	GO:0007204	4	146	0.00357947	0.0528068	EDNRA|CACNA1A|ESR1|ITPR3
enzyme binding	Gene Ontology	GO:0019899	6	353	0.00393621	0.0574519	SPDL1|TRAK2|ESR1|FYN|MAPK14|ATF7
protein autoprocessing	Gene Ontology	GO:0016540	2	21	0.00406342	0.0580731	PISD|SFI1
anion:anion antiporter activity	Gene Ontology	GO:0015301	2	21	0.00406342	0.0580731	SLC4A4|SLC26A7
calcium ion transport	Gene Ontology	GO:0006816	3	75	0.00421146	0.0590394	CACNA1A|CACNA2D1|FYN
cell adhesion	Gene Ontology	GO:0007155	7	478	0.0042171	0.0590394	PGM5|AMTN|AMBN|SLAMF7|DSCAM|SELP|SLAMF1
calcium-mediated signaling using intracellular calcium source	Gene Ontology	GO:0035584	2	22	0.00442083	0.0612665	GRM5|SELP
regulation of focal adhesion assembly	Gene Ontology	GO:0051893	2	23	0.00479226	0.0650988	FYN|PEAK1
transcription coactivator binding	Gene Ontology	GO:0001223	2	23	0.00479226	0.0650988	AHR|ESR1
RNA binding	Gene Ontology	GO:0003723	13	1366	0.00497853	0.0669661	UTP3|NECTIN3|CCDC47|ZCCHC9|DDX42|CCDC86|NUP42|SEC63|GCN1|GRSF1|EIF4ENIF1|ANKRD17|ASS1
cochlea morphogenesis	Gene Ontology	GO:0090103	2	24	0.00517758	0.0689674	FRZB|CTHRC1
retina layer formation	Gene Ontology	GO:0010842	2	25	0.00557667	0.0735692	DSCAM|CALB1
GTPase activator activity	Gene Ontology	GO:0005096	5	268	0.00570893	0.0739224	TBC1D30|DOCK2|SIPA1L1|RGP1|DEPDC5
Schaffer collateral - CA1 synapse	Gene Ontology	GO:0098685	3	84	0.0057112	0.0739224	GRM5|FYN|SH3GL2
regulation of DNA-binding transcription factor activity	Gene Ontology	GO:0051090	2	26	0.00598942	0.0760254	MAPK14|FANCA
cellular response to glucagon stimulus	Gene Ontology	GO:0071377	2	26	0.00598942	0.0760254	PRKAR2A|ASS1
protein autophosphorylation	Gene Ontology	GO:0046777	4	170	0.00603992	0.0760254	MOS|PEAK1|FYN|ACVR1B
intracellular membrane-bounded organelle	Gene Ontology	GO:0043231	9	788	0.00615323	0.0760648	MFSD8|CYP2F1|RUFY3|AP3M2|AP3S2|MGST3|EIF4ENIF1|CYP7A1|SQLE
intracellular protein transport	Gene Ontology	GO:0006886	5	273	0.00615393	0.0760648	VPS39|TBC1D30|AP3S2|AP3M2|RAB29
ephrin receptor binding	Gene Ontology	GO:0046875	2	27	0.00641571	0.0765422	SIPA1L1|FYN
regulation of defense response to virus by virus	Gene Ontology	GO:0050690	2	27	0.00641571	0.0765422	DOCK2|FYN
bile acid biosynthetic process	Gene Ontology	GO:0006699	2	27	0.00641571	0.0765422	CYP7A1|AKR1D1
voltage-gated calcium channel complex	Gene Ontology	GO:0005891	2	27	0.00641571	0.0765422	CACNA1A|CACNA2D1
xenobiotic metabolic process	Gene Ontology	GO:0006805	3	91	0.00707247	0.0836503	AHR|MGST3|CYP2F1
phosphatidylinositol dephosphorylation	Gene Ontology	GO:0046856	2	29	0.00730842	0.0857022	INPP5B|INPP5J
steroid hydroxylase activity	Gene Ontology	GO:0008395	2	30	0.00777462	0.0881551	CYP7A1|CYP2F1
establishment of mitotic spindle orientation	Gene Ontology	GO:0000132	2	30	0.00777462	0.0881551	UBXN2B|SPDL1
Wnt-protein binding	Gene Ontology	GO:0017147	2	30	0.00777462	0.0881551	FRZB|CTHRC1
protein tyrosine kinase binding	Gene Ontology	GO:1990782	2	30	0.00777462	0.0881551	DSCAM|GRM5
anterior/posterior pattern specification	Gene Ontology	GO:0009952	3	96	0.00815267	0.0913252	GRSF1|TSHZ1|MLLT3
growth factor binding	Gene Ontology	GO:0019838	2	31	0.00825388	0.0913252	ACVR1C|ACVR1B
positive regulation of protein targeting to membrane	Gene Ontology	GO:0090314	2	31	0.00825388	0.0913252	CACNA1A|FYN
apoptotic process	Gene Ontology	GO:0006915	7	546	0.00843414	0.0925731	MAPK14|SH3RF1|FYN|AHR|IL1A|KREMEN1|NCKAP1
transmembrane transport	Gene Ontology	GO:0055085	5	296	0.00851811	0.0927528	MFSD8|SLC4A4|SLC14A2|SLC14A1|ABCC3
heart development	Gene Ontology	GO:0007507	4	189	0.00863908	0.0930206	EDNRA|COL3A1|PKP2|PDLIM3
positive regulation of erythrocyte differentiation	Gene Ontology	GO:0045648	2	32	0.0087461	0.0930206	MAPK14|ACVR1B
cellular response to ionizing radiation	Gene Ontology	GO:0071479	2	32	0.0087461	0.0930206	MAPK14|SPIDR
sequence-specific double-stranded DNA binding	Gene Ontology	GO:1990837	7	553	0.00899908	0.0949749	ETV7|ESR1|CRX|AHR|DMRTC2|TBX19|ATF7
steroid binding	Gene Ontology	GO:0005496	2	33	0.00925117	0.0954331	AKR1D1|ESR1
dendrite cytoplasm	Gene Ontology	GO:0032839	2	33	0.00925117	0.0954331	TRAK2|CACNA1A
autophagosome maturation	Gene Ontology	GO:0097352	2	33	0.00925117	0.0954331	MFSD8|EPG5
platelet activation	Gene Ontology	GO:0030168	3	102	0.00957038	0.0975028	COL3A1|FYN|ITPR3
nervous system development	Gene Ontology	GO:0007399	5	305	0.00959394	0.0975028	DSCAM|CRX|NUMBL|ACVR1C|ACVR1B
tRNA export from nucleus	Gene Ontology	GO:0006409	2	34	0.00976896	0.0985515	NUP210|NUP42
regulation of apoptotic process	Gene Ontology	GO:0042981	4	197	0.00992206	0.0993654	ESR1|DDX42|FYN|FRS2
skin development	Gene Ontology	GO:0043588	2	35	0.0102994	0.101231	COL5A2|COL3A1
negative regulation of extrinsic apoptotic signaling pathway in absence of ligand	Gene Ontology	GO:2001240	2	35	0.0102994	0.101231	IL1A|FYN
axoneme	Gene Ontology	GO:0005930	3	105	0.0103297	0.101231	PRKAR2A|DNAH11|RSPH4A
placenta development	Gene Ontology	GO:0001890	2	37	0.0113976	0.110904	MAPK14|CUL7
DNA-binding transcription factor activity, RNA polymerase II-specific	Gene Ontology	GO:0000981	9	874	0.0115489	0.111585	ETV7|ESR1|CRX|TSHZ1|MLLT3|AHR|DMRTC2|TBX19|ATF7
voltage-gated calcium channel activity	Gene Ontology	GO:0005245	2	38	0.0119652	0.114799	CACNA1A|CACNA2D1
protein phosphorylation	Gene Ontology	GO:0006468	6	451	0.0121868	0.116113	NEK5|ACVR1C|PEAK1|ACVR1B|FYN|NEK9
transcription factor binding	Gene Ontology	GO:0008134	5	325	0.0123121	0.116295	AHR|TAF11|TLE1|ATF7|ESR1
integral component of mitochondrial inner membrane	Gene Ontology	GO:0031305	2	39	0.0125449	0.116295	PISD|SFI1
regulation of heart rate by cardiac conduction	Gene Ontology	GO:0086091	2	39	0.0125449	0.116295	CACNA2D1|PKP2
chondrocyte differentiation	Gene Ontology	GO:0002062	2	39	0.0125449	0.116295	MAPK14|SNX19
Golgi organization	Gene Ontology	GO:0007030	3	115	0.0131079	0.120158	RAB29|CUL7|UBXN2B
cilium movement	Gene Ontology	GO:0003341	2	40	0.0131368	0.120158	DNAH11|RSPH4A
integral component of plasma membrane	Gene Ontology	GO:0005887	12	1380	0.0133129	0.120963	SEMA3C|SLC14A1|ACVR1B|SELP|ITPR3|FRS2|SLC4A4|SLC26A7|GRM5|DSCAM|SLC25A13|EDNRA
bicarbonate transport	Gene Ontology	GO:0015701	2	41	0.0137405	0.121626	SLC4A4|SLC26A7
toxin transport	Gene Ontology	GO:1901998	2	41	0.0137405	0.121626	RAB29|ANTXR1
blood vessel development	Gene Ontology	GO:0001568	2	41	0.0137405	0.121626	AHR|ANTXR1
extracellular matrix structural constituent conferring tensile strength	Gene Ontology	GO:0030020	2	41	0.0137405	0.121626	COL5A2|COL3A1
chemotaxis	Gene Ontology	GO:0006935	3	119	0.014327	0.123104	DOCK2|MAPK14|PIK3C2G
activation of MAPKK activity	Gene Ontology	GO:0000186	2	42	0.0143562	0.123104	MOS|FRS2
adherens junction organization	Gene Ontology	GO:0034332	2	42	0.0143562	0.123104	NECTIN3|NUMBL
nuclear receptor activity	Gene Ontology	GO:0004879	2	42	0.0143562	0.123104	AHR|ESR1
regulation of glycolytic process	Gene Ontology	GO:0006110	2	42	0.0143562	0.123104	NUP210|NUP42
regulation of immune response	Gene Ontology	GO:0050776	4	221	0.0144919	0.123496	JAML|SLAMF6|SLAMF7|COL3A1
spindle pole	Gene Ontology	GO:0000922	3	121	0.0149598	0.12459	MAPK14|CKAP2L|SPDL1
structural constituent of muscle	Gene Ontology	GO:0008307	2	43	0.0149835	0.12459	SMTN|PDLIM3
kinesin binding	Gene Ontology	GO:0019894	2	43	0.0149835	0.12459	TRAK2|RAB29
fatty acid beta-oxidation	Gene Ontology	GO:0006635	2	43	0.0149835	0.12459	DECR1|ACADS
activation of MAPK activity	Gene Ontology	GO:0000187	3	123	0.0156083	0.126829	MOS|MAPK14|FRS2
sarcoplasmic reticulum	Gene Ontology	GO:0016529	2	44	0.0156225	0.126829	ITPR3|CACNA2D1
cellular response to amino acid starvation	Gene Ontology	GO:0034198	2	44	0.0156225	0.126829	GCN1|DEPDC5
somitogenesis	Gene Ontology	GO:0001756	2	44	0.0156225	0.126829	TBX19|SEMA3C
negative regulation of I-kappaB kinase/NF-kappaB signaling	Gene Ontology	GO:0043124	2	45	0.0162731	0.129717	TLE1|ESR1
positive regulation of phagocytosis	Gene Ontology	GO:0050766	2	45	0.0162731	0.129717	DOCK2|IL15
forebrain development	Gene Ontology	GO:0030900	2	46	0.016935	0.129717	FYN|FRS2
phosphatidylinositol-3-phosphate binding	Gene Ontology	GO:0032266	2	46	0.016935	0.129717	SNX19|PLEK2
intercalated disc	Gene Ontology	GO:0014704	2	46	0.016935	0.129717	PGM5|PKP2
non-membrane spanning protein tyrosine kinase activity	Gene Ontology	GO:0004715	2	46	0.016935	0.129717	FYN|PEAK1
cell migration	Gene Ontology	GO:0016477	4	232	0.0169662	0.129717	PIK3C2G|CTHRC1|NCKAP1|PEAK1
glutamatergic synapse	Gene Ontology	GO:0098978	5	354	0.0171161	0.129717	MAPK14|CACNA1A|FYN|CALB1|SH3GL2
negative regulation of Wnt signaling pathway	Gene Ontology	GO:0030178	2	47	0.0176083	0.129717	FRZB|TLE1
regulation of gene expression	Gene Ontology	GO:0010468	4	235	0.017684	0.129717	AHR|SLC4A4|PRDM7|MAPK14
endoplasmic reticulum membrane	Gene Ontology	GO:0005789	9	942	0.0178691	0.129717	CYP2F1|TESPA1|SEC63|MGST3|ALG11|ITPR3|CYP7A1|NUP210|SQLE
collagen fibril organization	Gene Ontology	GO:0030199	2	48	0.0182928	0.129717	COL5A2|COL3A1
intracellular transport of virus	Gene Ontology	GO:0075733	2	49	0.0189884	0.129717	NUP210|NUP42
phosphatase binding	Gene Ontology	GO:0019902	2	49	0.0189884	0.129717	PISD|SFI1
animal organ morphogenesis	Gene Ontology	GO:0009887	3	134	0.0194552	0.129717	TLE1|CRX|ETV7
host cell	Gene Ontology	GO:0043657	2	50	0.019695	0.129717	NUP210|NUP42
intracellular signal transduction	Gene Ontology	GO:0035556	5	369	0.0200296	0.129717	PRKAR2A|MAPK14|DEPDC5|FYN|PLEK2
repressing transcription factor binding	Gene Ontology	GO:0070491	2	51	0.0204125	0.129717	TLE1|ESR1
extracellular matrix structural constituent	Gene Ontology	GO:0005201	3	137	0.0205871	0.129717	COL5A2|COL3A1|CTHRC1
skeletal system development	Gene Ontology	GO:0001501	3	137	0.0205871	0.129717	COL5A2|FRZB|COL3A1
central nervous system development	Gene Ontology	GO:0007417	3	139	0.0213614	0.129717	SH3GL2|NCKAP1|ACVR1B
protein homodimerization activity	Gene Ontology	GO:0042803	7	660	0.0214609	0.129717	C16orf89|IDH1|FYN|AHR|NECTIN3|JAML|CRPPA
cellular response to cAMP	Gene Ontology	GO:0071320	2	53	0.0218798	0.129717	AHR|ASS1
integrin binding	Gene Ontology	GO:0005178	3	142	0.0225526	0.129717	JAML|COL3A1|LGALS8
brush border	Gene Ontology	GO:0005903	2	54	0.0226295	0.129717	ITPR3|TMPRSS15
Rab GTPase binding	Gene Ontology	GO:0017137	3	143	0.0229575	0.129717	TBC1D30|RAB29|BICDL1
cis-regulatory region sequence-specific DNA binding	Gene Ontology	GO:0000987	2	55	0.0233896	0.129717	AHR|TIPARP
tertiary granule lumen	Gene Ontology	GO:1904724	2	55	0.0233896	0.129717	IDH1|LYZ
response to calcium ion	Gene Ontology	GO:0051592	2	55	0.0233896	0.129717	ITPR3|SLC25A13
copper ion binding	Gene Ontology	GO:0005507	2	55	0.0233896	0.129717	IL1A|F5
mitochondrial inner membrane	Gene Ontology	GO:0005743	5	385	0.0234769	0.129717	COQ5|CKMT2|NDUFA4|SLC25A13|MTHFD2L
oxidation-reduction process	Gene Ontology	GO:0055114	6	525	0.0235736	0.129717	MTHFD2L|CYP2F1|AKR1D1|MGST3|CYP7A1|SQLE
regulation of gene silencing by miRNA	Gene Ontology	GO:0060964	2	56	0.0241602	0.129717	NUP210|NUP42
substrate adhesion-dependent cell spreading	Gene Ontology	GO:0034446	2	56	0.0241602	0.129717	ANTXR1|PEAK1
retina development in camera-type eye	Gene Ontology	GO:0060041	2	56	0.0241602	0.129717	CACNA1A|SLC4A4
phosphatidylinositol phosphorylation	Gene Ontology	GO:0046854	2	56	0.0241602	0.129717	INPP1|PIK3C2G
fucose binding	Gene Ontology	GO:0042806	1	5	0.0245642	0.129717	SELP
inhibin binding	Gene Ontology	GO:0034711	1	5	0.0245642	0.129717	ACVR1B
synaptic vesicle uncoating	Gene Ontology	GO:0016191	1	5	0.0245642	0.129717	SH3GL2
ketosteroid monooxygenase activity	Gene Ontology	GO:0047086	1	5	0.0245642	0.129717	AKR1D1
sensory perception of bitter taste	Gene Ontology	GO:0050913	1	5	0.0245642	0.129717	ITPR3
sodium:bicarbonate symporter activity	Gene Ontology	GO:0008510	1	5	0.0245642	0.129717	SLC4A4
protein metabolic process	Gene Ontology	GO:0019538	1	5	0.0245642	0.129717	NUMBL
methionine biosynthetic process	Gene Ontology	GO:0009086	1	5	0.0245642	0.129717	MTHFD2L
regulation of bile acid biosynthetic process	Gene Ontology	GO:0070857	1	5	0.0245642	0.129717	CYP7A1
connective tissue replacement involved in inflammatory response wound healing	Gene Ontology	GO:0002248	1	5	0.0245642	0.129717	IL1A
tyrosine catabolic process	Gene Ontology	GO:0006572	1	5	0.0245642	0.129717	FANCA
histone acetyltransferase activity (H3-K23 specific)	Gene Ontology	GO:0043994	1	5	0.0245642	0.129717	PHF14
COP9 signalosome assembly	Gene Ontology	GO:0010387	1	5	0.0245642	0.129717	TESPA1
vitamin D binding	Gene Ontology	GO:0005499	1	5	0.0245642	0.129717	CALB1
nucleolar ribonuclease P complex	Gene Ontology	GO:0005655	1	5	0.0245642	0.129717	POP5
glycosphingolipid binding	Gene Ontology	GO:0043208	1	5	0.0245642	0.129717	SELP
inositol-1,3,4,5-tetrakisphosphate 5-phosphatase activity	Gene Ontology	GO:0052659	1	5	0.0245642	0.129717	INPP5J
monocyte extravasation	Gene Ontology	GO:0035696	1	5	0.0245642	0.129717	JAML
maintenance of animal organ identity	Gene Ontology	GO:0048496	1	5	0.0245642	0.129717	PKP2
regulation of toll-like receptor signaling pathway	Gene Ontology	GO:0034121	1	5	0.0245642	0.129717	ESR1
negative regulation of Schwann cell proliferation	Gene Ontology	GO:0010626	1	5	0.0245642	0.129717	RNF10
positive regulation of biomineral tissue development	Gene Ontology	GO:0070169	1	5	0.0245642	0.129717	AMTN
protein localization to ciliary membrane	Gene Ontology	GO:1903441	1	5	0.0245642	0.129717	RAB29
regulation of cilium beat frequency	Gene Ontology	GO:0003356	1	5	0.0245642	0.129717	DNAH11
striated muscle tissue development	Gene Ontology	GO:0014706	1	5	0.0245642	0.129717	PGM5
ossification involved in bone remodeling	Gene Ontology	GO:0043932	1	5	0.0245642	0.129717	CTHRC1
DNA replication, synthesis of RNA primer	Gene Ontology	GO:0006269	1	5	0.0245642	0.129717	PRIM2
creatine kinase activity	Gene Ontology	GO:0004111	1	5	0.0245642	0.129717	CKMT2
histone H3-K23 acetylation	Gene Ontology	GO:0043972	1	5	0.0245642	0.129717	PHF14
gamma-delta T cell activation	Gene Ontology	GO:0046629	1	5	0.0245642	0.129717	JAML
leukotriene-C4 synthase activity	Gene Ontology	GO:0004464	1	5	0.0245642	0.129717	MGST3
protein C-linked glycosylation via 2'-alpha-mannosyl-L-tryptophan	Gene Ontology	GO:0018406	1	5	0.0245642	0.129717	DPY19L1
mitogen-activated protein kinase p38 binding	Gene Ontology	GO:0048273	1	5	0.0245642	0.129717	MAPK14
amygdala development	Gene Ontology	GO:0021764	1	5	0.0245642	0.129717	UBA6
estrogen receptor activity	Gene Ontology	GO:0030284	1	5	0.0245642	0.129717	ESR1
dichotomous subdivision of terminal units involved in salivary gland branching	Gene Ontology	GO:0060666	1	5	0.0245642	0.129717	SEMA3C
activin-activated receptor activity	Gene Ontology	GO:0017002	1	5	0.0245642	0.129717	ACVR1B
inositol 1,3,4,5 tetrakisphosphate binding	Gene Ontology	GO:0043533	1	5	0.0245642	0.129717	ITPR3
Sin3-type complex	Gene Ontology	GO:0070822	1	5	0.0245642	0.129717	BRMS1L
3M complex	Gene Ontology	GO:1990393	1	5	0.0245642	0.129717	CUL7
cell adhesive protein binding involved in bundle of His cell-Purkinje myocyte communication	Gene Ontology	GO:0086083	1	5	0.0245642	0.129717	PKP2
development of primary female sexual characteristics	Gene Ontology	GO:0046545	1	5	0.0245642	0.129717	ACVR1B
cellular response to L-glutamate	Gene Ontology	GO:1905232	1	5	0.0245642	0.129717	FYN
soft palate development	Gene Ontology	GO:0060023	1	5	0.0245642	0.129717	TSHZ1
alpha DNA polymerase:primase complex	Gene Ontology	GO:0005658	1	5	0.0245642	0.129717	PRIM2
apoptotic nuclear changes	Gene Ontology	GO:0030262	1	5	0.0245642	0.129717	ACVR1C
positive regulation of high voltage-gated calcium channel activity	Gene Ontology	GO:1901843	1	5	0.0245642	0.129717	CACNA2D1
type 5 metabotropic glutamate receptor binding	Gene Ontology	GO:0031802	1	5	0.0245642	0.129717	FYN
NFAT protein binding	Gene Ontology	GO:0051525	1	5	0.0245642	0.129717	MAPK14
cGMP catabolic process	Gene Ontology	GO:0046069	1	5	0.0245642	0.129717	PDE1A
odontogenesis of dentin-containing tooth	Gene Ontology	GO:0042475	2	57	0.024941	0.129717	AMTN|AMBN
lysosome	Gene Ontology	GO:0005764	4	262	0.0249988	0.129717	RUFY3|DEPDC5|ASS1|EPG5
vesicle-mediated transport	Gene Ontology	GO:0016192	3	150	0.0259027	0.129717	VPS39|AP3S2|AP3M2
early endosome	Gene Ontology	GO:0005769	4	267	0.0265259	0.129717	TRAK2|CYTIP|RAB29|SH3GL2
cellular response to growth factor stimulus	Gene Ontology	GO:0071363	2	59	0.0265333	0.129717	ACVR1C|ACVR1B
calcium ion binding	Gene Ontology	GO:0005509	7	693	0.0269762	0.129717	CCDC47|CACNA1A|SELP|CALB1|MME|ITPR3|SLC25A13
modulation of chemical synaptic transmission	Gene Ontology	GO:0050804	2	60	0.0273445	0.129717	CACNA1A|FYN
learning or memory	Gene Ontology	GO:0007611	2	60	0.0273445	0.129717	GRM5|DNAH11
endoplasmic reticulum	Gene Ontology	GO:0005783	9	1018	0.0275762	0.129717	CCDC47|SEC63|MGST3|UBXN2B|ITPR3|USP25|ASS1|SQLE|PLIN1
perinuclear region of cytoplasm	Gene Ontology	GO:0048471	7	697	0.0277047	0.129717	SH3RF1|RAB29|FYN|EPG5|DEPDC5|CUL7|SH3GL2
negative regulation of neuron projection development	Gene Ontology	GO:0010977	2	61	0.0281656	0.129717	RAB29|INPP5J
cytoskeleton	Gene Ontology	GO:0005856	5	406	0.0285535	0.129717	DOCK2|RAB29|SMTN|SIPA1L1|PLEK2
positive regulation of tissue remodeling	Gene Ontology	GO:0034105	1	6	0.0285996	0.129717	IL15
nitric-oxide synthase regulator activity	Gene Ontology	GO:0030235	1	6	0.0285996	0.129717	ESR1
bundle of His cell-Purkinje myocyte adhesion involved in cell communication	Gene Ontology	GO:0086073	1	6	0.0285996	0.129717	PKP2
water transmembrane transporter activity	Gene Ontology	GO:0005372	1	6	0.0285996	0.129717	SLC14A1
desmosome organization	Gene Ontology	GO:0002934	1	6	0.0285996	0.129717	PKP2
negative regulation of cartilage development	Gene Ontology	GO:0061037	1	6	0.0285996	0.129717	FRZB
neurotrophin TRKA receptor binding	Gene Ontology	GO:0005168	1	6	0.0285996	0.129717	FRS2
aspartate metabolic process	Gene Ontology	GO:0006531	1	6	0.0285996	0.129717	ASS1
neutrophil extravasation	Gene Ontology	GO:0072672	1	6	0.0285996	0.129717	JAML
ATPase-coupled xenobiotic transmembrane transporter activity	Gene Ontology	GO:0008559	1	6	0.0285996	0.129717	ABCC3
negative regulation of cardiac muscle cell differentiation	Gene Ontology	GO:2000726	1	6	0.0285996	0.129717	FRS2
activated T cell proliferation	Gene Ontology	GO:0050798	1	6	0.0285996	0.129717	FYN
regulation of branching involved in prostate gland morphogenesis	Gene Ontology	GO:0060687	1	6	0.0285996	0.129717	ESR1
sensory perception of sweet taste	Gene Ontology	GO:0050916	1	6	0.0285996	0.129717	ITPR3
activation of phospholipase D activity	Gene Ontology	GO:0031584	1	6	0.0285996	0.129717	CACNA1A
heart process	Gene Ontology	GO:0003015	1	6	0.0285996	0.129717	FYN
kinetochore binding	Gene Ontology	GO:0043515	1	6	0.0285996	0.129717	SPDL1
response to L-glutamate	Gene Ontology	GO:1902065	1	6	0.0285996	0.129717	CACNA1A
platelet dense granule membrane	Gene Ontology	GO:0031088	1	6	0.0285996	0.129717	SELP
intracellular steroid hormone receptor signaling pathway	Gene Ontology	GO:0030518	1	6	0.0285996	0.129717	ESR1
negative regulation of oxidative stress-induced cell death	Gene Ontology	GO:1903202	1	6	0.0285996	0.129717	FYN
inositol-polyphosphate 5-phosphatase activity	Gene Ontology	GO:0004445	1	6	0.0285996	0.129717	INPP5J
sensory perception of umami taste	Gene Ontology	GO:0050917	1	6	0.0285996	0.129717	ITPR3
positive regulation of striated muscle cell differentiation	Gene Ontology	GO:0051155	1	6	0.0285996	0.129717	NEK5
negative regulation of leukocyte cell-cell adhesion	Gene Ontology	GO:1903038	1	6	0.0285996	0.129717	ASS1
isocitrate metabolic process	Gene Ontology	GO:0006102	1	6	0.0285996	0.129717	IDH1
meiotic spindle organization	Gene Ontology	GO:0000212	1	6	0.0285996	0.129717	MOS
GATOR1 complex	Gene Ontology	GO:1990130	1	6	0.0285996	0.129717	DEPDC5
regulation of receptor internalization	Gene Ontology	GO:0002090	1	6	0.0285996	0.129717	SH3GL2
transmembrane receptor protein tyrosine phosphatase signaling pathway	Gene Ontology	GO:0007185	1	6	0.0285996	0.129717	FRS2
positive regulation of protein localization to membrane	Gene Ontology	GO:1905477	1	6	0.0285996	0.129717	FYN
negative regulation of trophoblast cell migration	Gene Ontology	GO:1901164	1	6	0.0285996	0.129717	ACVR1C
T-helper 17 cell lineage commitment	Gene Ontology	GO:0072540	1	6	0.0285996	0.129717	SLAMF6
vasculogenesis	Gene Ontology	GO:0001570	2	62	0.0289966	0.129717	CUL7|TIPARP
specific granule lumen	Gene Ontology	GO:0035580	2	62	0.0289966	0.129717	DOCK2|LYZ
cellular response to lipopolysaccharide	Gene Ontology	GO:0071222	3	158	0.0295052	0.129717	MAPK14|IL1A|ASS1
protein sumoylation	Gene Ontology	GO:0016925	2	63	0.0298373	0.129717	NUP210|NUP42
synapse assembly	Gene Ontology	GO:0007416	2	63	0.0298373	0.129717	DSCAM|RAB29
regulation of translation	Gene Ontology	GO:0006417	2	63	0.0298373	0.129717	GRM5|GCN1
dendrite	Gene Ontology	GO:0030425	5	420	0.0322966	0.129717	DSCAM|FYN|NECTIN3|CALB1|TRAK2
positive regulation of cholesterol biosynthetic process	Gene Ontology	GO:0045542	1	7	0.0326183	0.129717	CYP7A1
plus-end-directed vesicle transport along microtubule	Gene Ontology	GO:0072383	1	7	0.0326183	0.129717	RUFY3
basal dendrite	Gene Ontology	GO:0097441	1	7	0.0326183	0.129717	SH3GL2
positive regulation of axon extension involved in axon guidance	Gene Ontology	GO:0048842	1	7	0.0326183	0.129717	DSCAM
transition between fast and slow fiber	Gene Ontology	GO:0014883	1	7	0.0326183	0.129717	TNNT1
phosphatidylserine metabolic process	Gene Ontology	GO:0006658	1	7	0.0326183	0.129717	SERINC2
gastric acid secretion	Gene Ontology	GO:0001696	1	7	0.0326183	0.129717	SLC26A7
urea transmembrane transporter activity	Gene Ontology	GO:0015204	1	7	0.0326183	0.129717	SLC14A2
positive regulation of non-membrane spanning protein tyrosine kinase activity	Gene Ontology	GO:1903997	1	7	0.0326183	0.129717	FYN
creatine metabolic process	Gene Ontology	GO:0006600	1	7	0.0326183	0.129717	CKMT2
1-phosphatidylinositol-4-phosphate 3-kinase activity	Gene Ontology	GO:0035005	1	7	0.0326183	0.129717	PIK3C2G
neural crest cell differentiation	Gene Ontology	GO:0014033	1	7	0.0326183	0.129717	FRZB
negative regulation of smooth muscle cell differentiation	Gene Ontology	GO:0051151	1	7	0.0326183	0.129717	ANKRD17
cAMP-dependent protein kinase regulator activity	Gene Ontology	GO:0008603	1	7	0.0326183	0.129717	PRKAR2A
anterior/posterior axis specification, embryo	Gene Ontology	GO:0008595	1	7	0.0326183	0.129717	FRS2
positive regulation of transcription from RNA polymerase II promoter in response to stress	Gene Ontology	GO:0036003	1	7	0.0326183	0.129717	GCN1
positive regulation of trophoblast cell migration	Gene Ontology	GO:1901165	1	7	0.0326183	0.129717	ACVR1B
positive regulation of activin receptor signaling pathway	Gene Ontology	GO:0032927	1	7	0.0326183	0.129717	ACVR1B
cell-substrate junction	Gene Ontology	GO:0030055	1	7	0.0326183	0.129717	PGM5
ectopic germ cell programmed cell death	Gene Ontology	GO:0035234	1	7	0.0326183	0.129717	IL1A
nitrogen compound metabolic process	Gene Ontology	GO:0006807	1	7	0.0326183	0.129717	SEC63
positive regulation of autophagosome maturation	Gene Ontology	GO:1901098	1	7	0.0326183	0.129717	RUFY3
cell body fiber	Gene Ontology	GO:0070852	1	7	0.0326183	0.129717	ASS1
endothelin receptor signaling pathway	Gene Ontology	GO:0086100	1	7	0.0326183	0.129717	EDNRA
AP-type membrane coat adaptor complex	Gene Ontology	GO:0030119	1	7	0.0326183	0.129717	AP3M2
acyl-CoA dehydrogenase activity	Gene Ontology	GO:0003995	1	7	0.0326183	0.129717	ACADS
reproductive process	Gene Ontology	GO:0022414	1	7	0.0326183	0.129717	ANTXR1
segment specification	Gene Ontology	GO:0007379	1	7	0.0326183	0.129717	MLLT3
regulation of voltage-gated calcium channel activity	Gene Ontology	GO:1901385	1	7	0.0326183	0.129717	CACNA1A
cobalt ion transport	Gene Ontology	GO:0006824	1	7	0.0326183	0.129717	TCN2
transmembrane receptor protein serine/threonine kinase activity	Gene Ontology	GO:0004675	1	7	0.0326183	0.129717	ACVR1B
p38MAPK cascade	Gene Ontology	GO:0038066	1	7	0.0326183	0.129717	MAPK14
9+2 motile cilium	Gene Ontology	GO:0097729	1	7	0.0326183	0.129717	DNAH11
photoreceptor ribbon synapse	Gene Ontology	GO:0098684	1	7	0.0326183	0.129717	SH3GL2
skeletal muscle atrophy	Gene Ontology	GO:0014732	1	7	0.0326183	0.129717	IL15
cellular response to laminar fluid shear stress	Gene Ontology	GO:0071499	1	7	0.0326183	0.129717	ASS1
posttranslational protein targeting to membrane, translocation	Gene Ontology	GO:0031204	1	7	0.0326183	0.129717	SEC63
arginine catabolic process	Gene Ontology	GO:0006527	1	7	0.0326183	0.129717	FANCA
extrinsic component of membrane	Gene Ontology	GO:0019898	2	67	0.0332956	0.129828	CACNA1A|INPP5J
collagen binding	Gene Ontology	GO:0005518	2	67	0.0332956	0.129828	MME|ANTXR1
flagellated sperm motility	Gene Ontology	GO:0030317	2	67	0.0332956	0.129828	INPP5B|DNAH11
positive regulation of protein kinase B signaling	Gene Ontology	GO:0051897	3	166	0.0333585	0.129828	ESR1|FYN|FRS2
actin cytoskeleton organization	Gene Ontology	GO:0030036	3	166	0.0333585	0.129828	DOCK2|SMTN|PDLIM3
positive regulation of tyrosine phosphorylation of STAT protein	Gene Ontology	GO:0042531	2	68	0.0341836	0.129828	FYN|IL15
ubiquitin-dependent protein catabolic process	Gene Ontology	GO:0006511	4	292	0.0349898	0.129828	UBA6|FBXO21|CUL7|USP25
stress fiber	Gene Ontology	GO:0001725	2	69	0.0350807	0.129828	PGM5|PDLIM3
protein autoubiquitination	Gene Ontology	GO:0051865	2	69	0.0350807	0.129828	RNF10|SH3RF1
endosome	Gene Ontology	GO:0005768	4	293	0.0353573	0.129828	TCN2|FYN|IL15|SLC26A7
ubiquitin protein ligase binding	Gene Ontology	GO:0031625	4	294	0.0357271	0.129828	PRKAR2A|USP25|CUL7|ACVR1B
regulation of autophagy	Gene Ontology	GO:0010506	2	70	0.035987	0.129828	MFSD8|DEPDC5
regulation of cytokine production involved in inflammatory response	Gene Ontology	GO:1900015	1	8	0.0366205	0.129828	MAPK14
L-aspartate transmembrane transport	Gene Ontology	GO:0070778	1	8	0.0366205	0.129828	SLC25A13
drug transmembrane transport	Gene Ontology	GO:0006855	1	8	0.0366205	0.129828	ABCC3
cobalamin transport	Gene Ontology	GO:0015889	1	8	0.0366205	0.129828	TCN2
positive regulation of leukocyte tethering or rolling	Gene Ontology	GO:1903238	1	8	0.0366205	0.129828	SELP
intracellular vesicle	Gene Ontology	GO:0097708	1	8	0.0366205	0.129828	RAB29
response to xenobiotic stimulus	Gene Ontology	GO:0009410	1	8	0.0366205	0.129828	AHR
MOZ/MORF histone acetyltransferase complex	Gene Ontology	GO:0070776	1	8	0.0366205	0.129828	PHF14
TPR domain binding	Gene Ontology	GO:0030911	1	8	0.0366205	0.129828	TRAK2
TORC1 signaling	Gene Ontology	GO:0038202	1	8	0.0366205	0.129828	MFSD8
positive regulation of natural killer cell differentiation	Gene Ontology	GO:0032825	1	8	0.0366205	0.129828	IL15
negative regulation of cilium assembly	Gene Ontology	GO:1902018	1	8	0.0366205	0.129828	TBC1D30
ribonuclease MRP complex	Gene Ontology	GO:0000172	1	8	0.0366205	0.129828	POP5
lens fiber cell development	Gene Ontology	GO:0070307	1	8	0.0366205	0.129828	FRS2
regulation of chromatin organization	Gene Ontology	GO:1902275	1	8	0.0366205	0.129828	MLLT3
blood vessel maturation	Gene Ontology	GO:0001955	1	8	0.0366205	0.129828	ANKRD17
histone H3-K36 methylation	Gene Ontology	GO:0010452	1	8	0.0366205	0.129828	PRDM7
endosomal vesicle fusion	Gene Ontology	GO:0034058	1	8	0.0366205	0.129828	VPS39
cAMP-dependent protein kinase inhibitor activity	Gene Ontology	GO:0004862	1	8	0.0366205	0.129828	PRKAR2A
protein localization to cell junction	Gene Ontology	GO:1902414	1	8	0.0366205	0.129828	NECTIN3
UDP-xylosyltransferase activity	Gene Ontology	GO:0035252	1	8	0.0366205	0.129828	GXYLT2
regulation of calcium ion transmembrane transport via high voltage-gated calcium channel	Gene Ontology	GO:1902514	1	8	0.0366205	0.129828	CACNA2D1
retina morphogenesis in camera-type eye	Gene Ontology	GO:0060042	1	8	0.0366205	0.129828	NECTIN3
positive regulation of natural killer cell proliferation	Gene Ontology	GO:0032819	1	8	0.0366205	0.129828	IL15
histone H3-K14 acetylation	Gene Ontology	GO:0044154	1	8	0.0366205	0.129828	PHF14
C21-steroid hormone metabolic process	Gene Ontology	GO:0008207	1	8	0.0366205	0.129828	AKR1D1
posttranslational protein targeting to endoplasmic reticulum membrane	Gene Ontology	GO:0006620	1	8	0.0366205	0.129828	SEC63
macropinocytosis	Gene Ontology	GO:0044351	1	8	0.0366205	0.129828	DOCK2
nuclear envelope reassembly	Gene Ontology	GO:0031468	1	8	0.0366205	0.129828	UBXN2B
establishment of T cell polarity	Gene Ontology	GO:0001768	1	8	0.0366205	0.129828	DOCK2
regulation of insulin secretion	Gene Ontology	GO:0050796	2	71	0.0369022	0.129933	CACNA1A|ITPR3
blood coagulation	Gene Ontology	GO:0007596	3	173	0.0369344	0.129933	PRKAR2A|FYN|F5
nuclear chromatin	Gene Ontology	GO:0000790	8	915	0.0387553	0.129933	ETV7|ESR1|CRX|TSHZ1|AHR|DMRTC2|TBX19|ATF7
cadherin binding	Gene Ontology	GO:0045296	4	305	0.0399427	0.129933	GCN1|IDH1|FYN|PKP2
L-aspartate transmembrane transporter activity	Gene Ontology	GO:0015183	1	9	0.0406063	0.129933	SLC25A13
regulation of glucose transmembrane transport	Gene Ontology	GO:0010827	1	9	0.0406063	0.129933	EDNRA
positive regulation of RIG-I signaling pathway	Gene Ontology	GO:1900246	1	9	0.0406063	0.129933	ANKRD17
positive regulation of myotube differentiation	Gene Ontology	GO:0010831	1	9	0.0406063	0.129933	MAPK14
cuticular plate	Gene Ontology	GO:0032437	1	9	0.0406063	0.129933	CALB1
clathrin adaptor complex	Gene Ontology	GO:0030131	1	9	0.0406063	0.129933	AP3M2
tyrosine phosphorylation of STAT protein	Gene Ontology	GO:0007260	1	9	0.0406063	0.129933	IL15
postsynaptic modulation of chemical synaptic transmission	Gene Ontology	GO:0099170	1	9	0.0406063	0.129933	GRM5
NADP metabolic process	Gene Ontology	GO:0006739	1	9	0.0406063	0.129933	IDH1
positive regulation of Wnt signaling pathway, planar cell polarity pathway	Gene Ontology	GO:2000096	1	9	0.0406063	0.129933	MLLT3
troponin complex	Gene Ontology	GO:0005861	1	9	0.0406063	0.129933	TNNT1
aspartate transmembrane transport	Gene Ontology	GO:0015810	1	9	0.0406063	0.129933	SLC25A13
calcium-release channel activity	Gene Ontology	GO:0015278	1	9	0.0406063	0.129933	ITPR3
modulation of age-related behavioral decline	Gene Ontology	GO:0090647	1	9	0.0406063	0.129933	GRM5
platelet dense tubular network membrane	Gene Ontology	GO:0031095	1	9	0.0406063	0.129933	ITPR3
diaphragm development	Gene Ontology	GO:0060539	1	9	0.0406063	0.129933	ASS1
regulation of cAMP-mediated signaling	Gene Ontology	GO:0043949	1	9	0.0406063	0.129933	PRKAR2A
steroid dehydrogenase activity	Gene Ontology	GO:0016229	1	9	0.0406063	0.129933	AKR1D1
lysozyme activity	Gene Ontology	GO:0003796	1	9	0.0406063	0.129933	LYZ
CD4 receptor binding	Gene Ontology	GO:0042609	1	9	0.0406063	0.129933	FYN
transcription preinitiation complex	Gene Ontology	GO:0097550	1	9	0.0406063	0.129933	ESR1
renal system process	Gene Ontology	GO:0003014	1	9	0.0406063	0.129933	SLC4A4
regulation of stem cell division	Gene Ontology	GO:2000035	1	9	0.0406063	0.129933	MLLT3
amelogenesis	Gene Ontology	GO:0097186	1	9	0.0406063	0.129933	ENAM
regulation of protein processing	Gene Ontology	GO:0070613	1	9	0.0406063	0.129933	INPP5B
regulation of smooth muscle cell proliferation	Gene Ontology	GO:0048660	1	9	0.0406063	0.129933	PDE1A
nucleotide-activated protein kinase complex	Gene Ontology	GO:0031588	1	9	0.0406063	0.129933	PRKAR2A
positive regulation of adenylate cyclase activity	Gene Ontology	GO:0045762	1	9	0.0406063	0.129933	CACNA1A
negative regulation of cAMP-dependent protein kinase activity	Gene Ontology	GO:2000480	1	9	0.0406063	0.129933	PRKAR2A
isoprenoid biosynthetic process	Gene Ontology	GO:0008299	1	9	0.0406063	0.129933	CRPPA
positive regulation of GTPase activity	Gene Ontology	GO:0043547	4	307	0.0407384	0.129933	TBC1D30|DOCK2|RGP1|DEPDC5
liver development	Gene Ontology	GO:0001889	2	76	0.0416105	0.129933	ASS1|SEC63
phosphatidylinositol biosynthetic process	Gene Ontology	GO:0006661	2	76	0.0416105	0.129933	INPP5J|PIK3C2G
nuclear envelope	Gene Ontology	GO:0005635	3	182	0.0418087	0.129933	MGST3|NUP210|NUP42
axon	Gene Ontology	GO:0030424	4	310	0.0419488	0.129933	DSCAM|NECTIN3|CALB1|CACNA1A
cell-cell junction	Gene Ontology	GO:0005911	3	183	0.0423694	0.129933	AMTN|NECTIN3|PKP2
ossification	Gene Ontology	GO:0001503	2	77	0.0425779	0.129933	COL5A2|IGSF10
regulation of cellular response to heat	Gene Ontology	GO:1900034	2	77	0.0425779	0.129933	NUP210|NUP42
protein localization	Gene Ontology	GO:0008104	2	77	0.0425779	0.129933	TRAK2|DDX42
ubiquitin binding	Gene Ontology	GO:0043130	2	79	0.0445379	0.129933	USP25|UBXN2B
artery smooth muscle contraction	Gene Ontology	GO:0014824	1	10	0.0445756	0.129933	EDNRA
lipid droplet formation	Gene Ontology	GO:0140042	1	10	0.0445756	0.129933	SQLE
regulation of clathrin-dependent endocytosis	Gene Ontology	GO:2000369	1	10	0.0445756	0.129933	SH3GL2
dendritic spine maintenance	Gene Ontology	GO:0097062	1	10	0.0445756	0.129933	FYN
rough endoplasmic reticulum membrane	Gene Ontology	GO:0030867	1	10	0.0445756	0.129933	CCDC47
positive regulation of Arp2/3 complex-mediated actin nucleation	Gene Ontology	GO:2000601	1	10	0.0445756	0.129933	NCKAP1
muscle structure development	Gene Ontology	GO:0061061	1	10	0.0445756	0.129933	PDLIM3
vagina development	Gene Ontology	GO:0060068	1	10	0.0445756	0.129933	ESR1
protein tyrosine kinase activator activity	Gene Ontology	GO:0030296	1	10	0.0445756	0.129933	GRM5
beta-catenin-TCF complex	Gene Ontology	GO:1990907	1	10	0.0445756	0.129933	TLE1
midgut development	Gene Ontology	GO:0007494	1	10	0.0445756	0.129933	ASS1
cAMP-dependent protein kinase complex	Gene Ontology	GO:0005952	1	10	0.0445756	0.129933	PRKAR2A
positive regulation of T cell differentiation in thymus	Gene Ontology	GO:0033089	1	10	0.0445756	0.129933	TESPA1
cellular response to brain-derived neurotrophic factor stimulus	Gene Ontology	GO:1990416	1	10	0.0445756	0.129933	SH3GL2
cobalamin binding	Gene Ontology	GO:0031419	1	10	0.0445756	0.129933	TCN2
cellular response to leucine starvation	Gene Ontology	GO:1990253	1	10	0.0445756	0.129933	GCN1
organ induction	Gene Ontology	GO:0001759	1	10	0.0445756	0.129933	FRS2
positive regulation of RNA polymerase II transcription preinitiation complex assembly	Gene Ontology	GO:0045899	1	10	0.0445756	0.129933	ESR1
cellular response to lipoteichoic acid	Gene Ontology	GO:0071223	1	10	0.0445756	0.129933	MAPK14
oxalate transmembrane transporter activity	Gene Ontology	GO:0019531	1	10	0.0445756	0.129933	SLC26A7
negative regulation of production of miRNAs involved in gene silencing by miRNA	Gene Ontology	GO:1903799	1	10	0.0445756	0.129933	ESR1
intermediate filament binding	Gene Ontology	GO:0019215	1	10	0.0445756	0.129933	PKP2
1-phosphatidylinositol-3-kinase activity	Gene Ontology	GO:0016303	1	10	0.0445756	0.129933	PIK3C2G
high voltage-gated calcium channel activity	Gene Ontology	GO:0008331	1	10	0.0445756	0.129933	CACNA1A
alpha-catenin binding	Gene Ontology	GO:0045294	1	10	0.0445756	0.129933	PKP2
ribonuclease P RNA binding	Gene Ontology	GO:0033204	1	10	0.0445756	0.129933	POP5
metanephric collecting duct development	Gene Ontology	GO:0072205	1	10	0.0445756	0.129933	CALB1
multimeric ribonuclease P complex	Gene Ontology	GO:0030681	1	10	0.0445756	0.129933	POP5
SUMO binding	Gene Ontology	GO:0032183	1	10	0.0445756	0.129933	USP25
TFIID-class transcription factor complex binding	Gene Ontology	GO:0001094	1	10	0.0445756	0.129933	AHR
condensed chromosome outer kinetochore	Gene Ontology	GO:0000940	1	10	0.0445756	0.129933	SPDL1
tetrahydrofolate interconversion	Gene Ontology	GO:0035999	1	10	0.0445756	0.129933	MTHFD2L
oxalate transport	Gene Ontology	GO:0019532	1	10	0.0445756	0.129933	SLC26A7
response to dietary excess	Gene Ontology	GO:0002021	1	10	0.0445756	0.129933	ACVR1C
netrin-activated signaling pathway	Gene Ontology	GO:0038007	1	10	0.0445756	0.129933	DSCAM
fatty acid beta-oxidation using acyl-CoA dehydrogenase	Gene Ontology	GO:0033539	1	10	0.0445756	0.129933	ACADS
growth factor receptor binding	Gene Ontology	GO:0070851	1	10	0.0445756	0.129933	FYN
peptide hormone receptor binding	Gene Ontology	GO:0051428	1	10	0.0445756	0.129933	FYN
transcription by RNA polymerase II	Gene Ontology	GO:0006366	3	187	0.0446497	0.129933	TAF11|ETV7|MLLT3
regulation of G2/M transition of mitotic cell cycle	Gene Ontology	GO:0010389	2	80	0.0455302	0.129933	PISD|SFI1
phosphatidylinositol binding	Gene Ontology	GO:0035091	2	80	0.0455302	0.129933	ITPR3|PIK3C2G
positive regulation of JNK cascade	Gene Ontology	GO:0046330	2	80	0.0455302	0.129933	SLAMF1|SH3RF1
defense response to Gram-negative bacterium	Gene Ontology	GO:0050829	2	81	0.0465307	0.129933	SELP|LYZ
cell morphogenesis	Gene Ontology	GO:0000902	2	81	0.0465307	0.129933	MAPK14|NCKAP1
regulation of inflammatory response	Gene Ontology	GO:0050727	2	82	0.0475392	0.129933	FANCA|ESR1
response to toxic substance	Gene Ontology	GO:0009636	2	82	0.0475392	0.129933	AHR|CYP2F1
leukocyte migration	Gene Ontology	GO:0050900	3	192	0.0475844	0.129933	JAML|SELP|FYN
ER overload response	Gene Ontology	GO:0006983	1	11	0.0485287	0.129933	CCDC47
L-phenylalanine catabolic process	Gene Ontology	GO:0006559	1	11	0.0485287	0.129933	FANCA
wound healing, spreading of epidermal cells	Gene Ontology	GO:0035313	1	11	0.0485287	0.129933	MME
regulation of ventricular cardiac muscle cell action potential	Gene Ontology	GO:0098911	1	11	0.0485287	0.129933	PKP2
short-term memory	Gene Ontology	GO:0007614	1	11	0.0485287	0.129933	CALB1
cytokine receptor binding	Gene Ontology	GO:0005126	1	11	0.0485287	0.129933	IL15
MAP-kinase scaffold activity	Gene Ontology	GO:0005078	1	11	0.0485287	0.129933	SH3RF1
urea cycle	Gene Ontology	GO:0000050	1	11	0.0485287	0.129933	ASS1
epithelial cilium movement involved in determination of left/right asymmetry	Gene Ontology	GO:0060287	1	11	0.0485287	0.129933	DNAH11
protein localization to kinetochore	Gene Ontology	GO:0034501	1	11	0.0485287	0.129933	SPDL1
leukotriene biosynthetic process	Gene Ontology	GO:0019370	1	11	0.0485287	0.129933	MGST3
platelet-derived growth factor binding	Gene Ontology	GO:0048407	1	11	0.0485287	0.129933	COL3A1
hyaluronan metabolic process	Gene Ontology	GO:0030212	1	11	0.0485287	0.129933	IL15
toxic substance binding	Gene Ontology	GO:0015643	1	11	0.0485287	0.129933	ASS1
ribonuclease P activity	Gene Ontology	GO:0004526	1	11	0.0485287	0.129933	POP5
morphogenesis of embryonic epithelium	Gene Ontology	GO:0016331	1	11	0.0485287	0.129933	GRSF1
leucine zipper domain binding	Gene Ontology	GO:0043522	1	11	0.0485287	0.129933	CRX
dendrite extension	Gene Ontology	GO:0097484	1	11	0.0485287	0.129933	SH3GL2
negative regulation of axon regeneration	Gene Ontology	GO:0048681	1	11	0.0485287	0.129933	KREMEN1
secondary active sulfate transmembrane transporter activity	Gene Ontology	GO:0008271	1	11	0.0485287	0.129933	SLC26A7
mitochondrial respiratory chain complex IV	Gene Ontology	GO:0005751	1	11	0.0485287	0.129933	NDUFA4
limb bud formation	Gene Ontology	GO:0060174	1	11	0.0485287	0.129933	SEMA3C
protein auto-ADP-ribosylation	Gene Ontology	GO:0070213	1	11	0.0485287	0.129933	TIPARP
negative regulation of hippo signaling	Gene Ontology	GO:0035331	1	11	0.0485287	0.129933	MAPK14
SCAR complex	Gene Ontology	GO:0031209	1	11	0.0485287	0.129933	NCKAP1
messenger ribonucleoprotein complex	Gene Ontology	GO:1990124	1	11	0.0485287	0.129933	PKP2
ribonucleoprotein granule	Gene Ontology	GO:0035770	1	11	0.0485287	0.129933	GRSF1
negative thymic T cell selection	Gene Ontology	GO:0045060	1	11	0.0485287	0.129933	DOCK2
positive thymic T cell selection	Gene Ontology	GO:0045059	1	11	0.0485287	0.129933	DOCK2
alcohol dehydrogenase (NADP+) activity	Gene Ontology	GO:0008106	1	11	0.0485287	0.129933	AKR1D1
cellular response to forskolin	Gene Ontology	GO:1904322	1	11	0.0485287	0.129933	AHR
oligosaccharide binding	Gene Ontology	GO:0070492	1	11	0.0485287	0.129933	SELP
purine nucleotide biosynthetic process	Gene Ontology	GO:0006164	1	11	0.0485287	0.129933	MTHFD2L
transport across blood-brain barrier	Gene Ontology	GO:0150104	2	84	0.0495801	0.129933	SLC4A4|ABCC3
positive regulation of nucleic acid-templated transcription	Gene Ontology	GO:1903508	2	84	0.0495801	0.129933	TAF11|MED12L
positive regulation of phosphatidylinositol 3-kinase signaling	Gene Ontology	GO:0014068	2	86	0.0516523	0.129933	SELP|FYN
ephrin receptor signaling pathway	Gene Ontology	GO:0048013	2	86	0.0516523	0.129933	SIPA1L1|FYN
beta-catenin binding	Gene Ontology	GO:0008013	2	86	0.0516523	0.129933	ESR1|MED12L
neutrophil degranulation	Gene Ontology	GO:0043312	5	482	0.0524562	0.129933	DOCK2|SERPINB10|IDH1|LYZ|MAPK14
lens morphogenesis in camera-type eye	Gene Ontology	GO:0002089	1	12	0.0524655	0.129933	NECTIN3
dendritic spine head	Gene Ontology	GO:0044327	1	12	0.0524655	0.129933	CACNA1A
protein modification by small protein conjugation	Gene Ontology	GO:0032446	1	12	0.0524655	0.129933	UBA6
histone methyltransferase activity (H3-K36 specific)	Gene Ontology	GO:0046975	1	12	0.0524655	0.129933	PRDM7
regulation of ossification	Gene Ontology	GO:0030278	1	12	0.0524655	0.129933	MAPK14
response to muramyl dipeptide	Gene Ontology	GO:0032495	1	12	0.0524655	0.129933	MAPK14
neutrophil activation	Gene Ontology	GO:0042119	1	12	0.0524655	0.129933	IL15
protein mono-ADP-ribosylation	Gene Ontology	GO:0140289	1	12	0.0524655	0.129933	TIPARP
regulation of systemic arterial blood pressure	Gene Ontology	GO:0003073	1	12	0.0524655	0.129933	SLC4A4
response to copper ion	Gene Ontology	GO:0046688	1	12	0.0524655	0.129933	IL1A
alditol:NADP+ 1-oxidoreductase activity	Gene Ontology	GO:0004032	1	12	0.0524655	0.129933	AKR1D1
lateral ventricle development	Gene Ontology	GO:0021670	1	12	0.0524655	0.129933	NUMBL
inorganic anion exchanger activity	Gene Ontology	GO:0005452	1	12	0.0524655	0.129933	SLC4A4
aldo-keto reductase (NADP) activity	Gene Ontology	GO:0004033	1	12	0.0524655	0.129933	AKR1D1
positive regulation of double-strand break repair	Gene Ontology	GO:2000781	1	12	0.0524655	0.129933	SPIDR
negative regulation of immune response	Gene Ontology	GO:0050777	1	12	0.0524655	0.129933	COL3A1
phosphatidylinositol kinase activity	Gene Ontology	GO:0052742	1	12	0.0524655	0.129933	PIK3C2G
G protein-coupled purinergic nucleotide receptor activity	Gene Ontology	GO:0045028	1	12	0.0524655	0.129933	P2RY14
catalytic complex	Gene Ontology	GO:1902494	1	12	0.0524655	0.129933	DECR1
L-type voltage-gated calcium channel complex	Gene Ontology	GO:1990454	1	12	0.0524655	0.129933	CACNA2D1
cellular response to vitamin D	Gene Ontology	GO:0071305	1	12	0.0524655	0.129933	IL15
regulation of postsynaptic neurotransmitter receptor internalization	Gene Ontology	GO:0099149	1	12	0.0524655	0.129933	CACNA1A
cellular response to electrical stimulus	Gene Ontology	GO:0071257	1	12	0.0524655	0.129933	CACNA1A
L-glutamate transmembrane transporter activity	Gene Ontology	GO:0005313	1	12	0.0524655	0.129933	SLC25A13
DNA replication-independent nucleosome assembly	Gene Ontology	GO:0006336	1	12	0.0524655	0.129933	UBN1
hormone biosynthetic process	Gene Ontology	GO:0042446	1	12	0.0524655	0.129933	TG
spanning component of plasma membrane	Gene Ontology	GO:0044214	1	12	0.0524655	0.129933	SLC4A4
signal transduction in response to DNA damage	Gene Ontology	GO:0042770	1	12	0.0524655	0.129933	MAPK14
negative regulation of neuron migration	Gene Ontology	GO:2001223	1	12	0.0524655	0.129933	COL3A1
head development	Gene Ontology	GO:0060322	1	12	0.0524655	0.129933	EDNRA
cellular response to hydroxyurea	Gene Ontology	GO:0072711	1	12	0.0524655	0.129933	SPIDR
mitotic nuclear envelope disassembly	Gene Ontology	GO:0007077	1	12	0.0524655	0.129933	NEK9
nuclear export	Gene Ontology	GO:0051168	1	12	0.0524655	0.129933	EIF4ENIF1
immunological synapse formation	Gene Ontology	GO:0001771	1	12	0.0524655	0.129933	DOCK2
positive regulation of osteoblast proliferation	Gene Ontology	GO:0033690	1	12	0.0524655	0.129933	CTHRC1
dynactin binding	Gene Ontology	GO:0034452	1	12	0.0524655	0.129933	BICDL1
positive regulation of immune response	Gene Ontology	GO:0050778	1	12	0.0524655	0.129933	IL15
in utero embryonic development	Gene Ontology	GO:0001701	3	202	0.0537308	0.132647	EDNRA|INPP5B|ACVR1B
ATPase binding	Gene Ontology	GO:0051117	2	88	0.053755	0.132647	USP25|ESR1
positive regulation of transcription by RNA polymerase II	Gene Ontology	GO:0045944	9	1159	0.0544652	0.132924	MAPK14|RNF10|ACVR1B|CRX|ESR1|AHR|IL1A|MME|TBX19
glial cell projection	Gene Ontology	GO:0097386	1	13	0.0563861	0.132924	FYN
interleukin-15-mediated signaling pathway	Gene Ontology	GO:0035723	1	13	0.0563861	0.132924	IL15
cardiac right ventricle morphogenesis	Gene Ontology	GO:0003215	1	13	0.0563861	0.132924	SEMA3C
regulation of presynaptic cytosolic calcium ion concentration	Gene Ontology	GO:0099509	1	13	0.0563861	0.132924	CALB1
cardiac septum morphogenesis	Gene Ontology	GO:0060411	1	13	0.0563861	0.132924	DNAH11
positive regulation of type I interferon-mediated signaling pathway	Gene Ontology	GO:0060340	1	13	0.0563861	0.132924	MME
supramolecular fiber organization	Gene Ontology	GO:0097435	1	13	0.0563861	0.132924	COL3A1
cilium movement involved in cell motility	Gene Ontology	GO:0060294	1	13	0.0563861	0.132924	RSPH4A
negative regulation of microtubule polymerization	Gene Ontology	GO:0031115	1	13	0.0563861	0.132924	INPP5J
negative regulation of fatty acid biosynthetic process	Gene Ontology	GO:0045717	1	13	0.0563861	0.132924	CYP7A1
inositol 1,4,5 trisphosphate binding	Gene Ontology	GO:0070679	1	13	0.0563861	0.132924	ITPR3
sulfate transport	Gene Ontology	GO:0008272	1	13	0.0563861	0.132924	SLC26A7
transmembrane receptor protein tyrosine kinase adaptor activity	Gene Ontology	GO:0005068	1	13	0.0563861	0.132924	FRS2
interleukin-1 receptor binding	Gene Ontology	GO:0005149	1	13	0.0563861	0.132924	IL1A
regulation of T cell differentiation	Gene Ontology	GO:0045580	1	13	0.0563861	0.132924	IL15
protein kinase regulator activity	Gene Ontology	GO:0019887	1	13	0.0563861	0.132924	GCN1
myofibril assembly	Gene Ontology	GO:0030239	1	13	0.0563861	0.132924	PGM5
mannosylation	Gene Ontology	GO:0097502	1	13	0.0563861	0.132924	ALG11
inositol phosphate-mediated signaling	Gene Ontology	GO:0048016	1	13	0.0563861	0.132924	ITPR3
tRNA 5'-leader removal	Gene Ontology	GO:0001682	1	13	0.0563861	0.132924	POP5
protein localization to chromatin	Gene Ontology	GO:0071168	1	13	0.0563861	0.132924	ESR1
positive regulation of phospholipase C activity	Gene Ontology	GO:0010863	1	13	0.0563861	0.132924	ESR1
protein kinase A catalytic subunit binding	Gene Ontology	GO:0034236	1	13	0.0563861	0.132924	PRKAR2A
HOPS complex	Gene Ontology	GO:0030897	1	13	0.0563861	0.132924	VPS39
XY body	Gene Ontology	GO:0001741	1	13	0.0563861	0.132924	DMRTC2
receptor complex	Gene Ontology	GO:0043235	3	207	0.0569402	0.134	ITPR3|ACVR1C|ACVR1B
male gonad development	Gene Ontology	GO:0008584	2	93	0.0591415	0.137635	FANCA|ESR1
extrinsic component of mitochondrial inner membrane	Gene Ontology	GO:0031314	1	14	0.0602906	0.137635	COQ5
G protein-coupled purinergic nucleotide receptor signaling pathway	Gene Ontology	GO:0035589	1	14	0.0602906	0.137635	P2RY14
Fanconi anaemia nuclear complex	Gene Ontology	GO:0043240	1	14	0.0602906	0.137635	FANCA
5'-nucleotidase activity	Gene Ontology	GO:0008253	1	14	0.0602906	0.137635	NT5DC4
positive regulation of receptor recycling	Gene Ontology	GO:0001921	1	14	0.0602906	0.137635	RAB29
smooth muscle tissue development	Gene Ontology	GO:0048745	1	14	0.0602906	0.137635	TIPARP
response to growth hormone	Gene Ontology	GO:0060416	1	14	0.0602906	0.137635	ASS1
cellular response to organic substance	Gene Ontology	GO:0071310	1	14	0.0602906	0.137635	CALB1
detection of mechanical stimulus involved in sensory perception of pain	Gene Ontology	GO:0050966	1	14	0.0602906	0.137635	FYN
phosphatidylinositol-3-phosphate biosynthetic process	Gene Ontology	GO:0036092	1	14	0.0602906	0.137635	PIK3C2G
negative regulation of type I interferon-mediated signaling pathway	Gene Ontology	GO:0060339	1	14	0.0602906	0.137635	MME
L-alpha-amino acid transmembrane transport	Gene Ontology	GO:1902475	1	14	0.0602906	0.137635	SLC7A13
sodium ion export across plasma membrane	Gene Ontology	GO:0036376	1	14	0.0602906	0.137635	SLC4A4
cell communication by electrical coupling involved in cardiac conduction	Gene Ontology	GO:0086064	1	14	0.0602906	0.137635	PKP2
nuclear periphery	Gene Ontology	GO:0034399	1	14	0.0602906	0.137635	ATF7
sex differentiation	Gene Ontology	GO:0007548	1	14	0.0602906	0.137635	DMRTC2
striated muscle cell differentiation	Gene Ontology	GO:0051146	1	14	0.0602906	0.137635	MAPK14
negative regulation of transcription by RNA polymerase II	Gene Ontology	GO:0000122	7	832	0.0605837	0.138075	PHF14|ETV7|ESR1|AHR|BRMS1L|MME|TBX19
kidney development	Gene Ontology	GO:0001822	2	95	0.0613463	0.13935	ASS1|TIPARP
ciliary basal body-plasma membrane docking	Gene Ontology	GO:0097711	2	95	0.0613463	0.13935	PISD|SFI1
microtubule organizing center	Gene Ontology	GO:0005815	2	96	0.0624591	0.139768	SMTN|SPDL1
nucleolus	Gene Ontology	GO:0005730	7	839	0.0627504	0.139768	UTP3|RSPH4A|TMA16|CCDC86|ZCCHC9|POP5|ITPR3
basolateral plasma membrane	Gene Ontology	GO:0016323	3	216	0.0629409	0.139768	SLC4A4|SLC14A1|SLC26A7
NADPH binding	Gene Ontology	GO:0070402	1	15	0.064179	0.139768	DECR1
uterus development	Gene Ontology	GO:0060065	1	15	0.064179	0.139768	ESR1
response to organonitrogen compound	Gene Ontology	GO:0010243	1	15	0.064179	0.139768	MGST3
G protein-coupled glutamate receptor signaling pathway	Gene Ontology	GO:0007216	1	15	0.064179	0.139768	GRM5
regulation of regulatory T cell differentiation	Gene Ontology	GO:0045589	1	15	0.064179	0.139768	FANCA
regulation of intracellular estrogen receptor signaling pathway	Gene Ontology	GO:0033146	1	15	0.064179	0.139768	ESR1
response to muscle stretch	Gene Ontology	GO:0035994	1	15	0.064179	0.139768	MAPK14
regulation of epithelial cell proliferation	Gene Ontology	GO:0050678	1	15	0.064179	0.139768	FRS2
enteric nervous system development	Gene Ontology	GO:0048484	1	15	0.064179	0.139768	EDNRA
regulation of protein kinase A signaling	Gene Ontology	GO:0010738	1	15	0.064179	0.139768	PRKAR2A
L-glutamate transmembrane transport	Gene Ontology	GO:0015813	1	15	0.064179	0.139768	SLC25A13
activin binding	Gene Ontology	GO:0048185	1	15	0.064179	0.139768	ACVR1B
dendritic spine development	Gene Ontology	GO:0060996	1	15	0.064179	0.139768	UBA6
regulation of long-term synaptic potentiation	Gene Ontology	GO:1900271	1	15	0.064179	0.139768	CALB1
muscle alpha-actinin binding	Gene Ontology	GO:0051371	1	15	0.064179	0.139768	PDLIM3
somite development	Gene Ontology	GO:0061053	1	15	0.064179	0.139768	FRZB
vacuole	Gene Ontology	GO:0005773	1	15	0.064179	0.139768	RAB29
platelet alpha granule	Gene Ontology	GO:0031091	1	15	0.064179	0.139768	F5
fatty acid oxidation	Gene Ontology	GO:0019395	1	15	0.064179	0.139768	MAPK14
vitamin D receptor binding	Gene Ontology	GO:0042809	1	15	0.064179	0.139768	TAF11
sulfate transmembrane transporter activity	Gene Ontology	GO:0015116	1	15	0.064179	0.139768	SLC26A7
spindle pole centrosome	Gene Ontology	GO:0031616	1	15	0.064179	0.139768	UBXN2B
response to steroid hormone	Gene Ontology	GO:0048545	1	15	0.064179	0.139768	IDH1
ruffle	Gene Ontology	GO:0001726	2	98	0.0647054	0.140691	INPP5J|NCKAP1
secretory granule membrane	Gene Ontology	GO:0030667	2	99	0.0658386	0.142928	SERPINB10|ITPR3
G1/S transition of mitotic cell cycle	Gene Ontology	GO:0000082	2	100	0.0669785	0.143355	ACVR1B|PRIM2
DNA binding	Gene Ontology	GO:0003677	9	1209	0.0671006	0.143355	PEX1|ZNF526|TSHZ1|TAF11|MLLT3|AHR|FBXO21|PRIM2|UBN1
calcium ion import across plasma membrane	Gene Ontology	GO:0098703	1	16	0.0680514	0.143355	CACNA2D1
dendrite self-avoidance	Gene Ontology	GO:0070593	1	16	0.0680514	0.143355	DSCAM
hematopoietic stem cell differentiation	Gene Ontology	GO:0060218	1	16	0.0680514	0.143355	MLLT3
tropomyosin binding	Gene Ontology	GO:0005523	1	16	0.0680514	0.143355	TNNT1
bicarbonate transmembrane transporter activity	Gene Ontology	GO:0015106	1	16	0.0680514	0.143355	SLC26A7
mammary gland alveolus development	Gene Ontology	GO:0060749	1	16	0.0680514	0.143355	ESR1
positive regulation of sodium ion transport	Gene Ontology	GO:0010765	1	16	0.0680514	0.143355	PKP2
toll-like receptor 9 signaling pathway	Gene Ontology	GO:0034162	1	16	0.0680514	0.143355	EPG5
ERAD pathway	Gene Ontology	GO:0036503	1	16	0.0680514	0.143355	CCDC47
arachidonic acid epoxygenase activity	Gene Ontology	GO:0008392	1	16	0.0680514	0.143355	CYP2F1
vasoconstriction	Gene Ontology	GO:0042310	1	16	0.0680514	0.143355	EDNRA
2-oxoglutarate metabolic process	Gene Ontology	GO:0006103	1	16	0.0680514	0.143355	IDH1
neuroblast proliferation	Gene Ontology	GO:0007405	1	16	0.0680514	0.143355	FRS2
ubiquinone biosynthetic process	Gene Ontology	GO:0006744	1	16	0.0680514	0.143355	COQ5
L-amino acid transmembrane transporter activity	Gene Ontology	GO:0015179	1	16	0.0680514	0.143355	SLC7A13
glutamate receptor activity	Gene Ontology	GO:0008066	1	16	0.0680514	0.143355	GRM5
mRNA export from nucleus	Gene Ontology	GO:0006406	2	101	0.0681249	0.143355	NUP210|NUP42
PML body	Gene Ontology	GO:0016605	2	101	0.0681249	0.143355	EIF4ENIF1|UBN1
mitochondrial matrix	Gene Ontology	GO:0005759	4	370	0.0703694	0.145298	COQ5|MTHFD2L|ACADS|DECR1
motile cilium	Gene Ontology	GO:0031514	2	104	0.071603	0.145298	DNAH11|RSPH4A
activation of GTPase activity	Gene Ontology	GO:0090630	2	104	0.071603	0.145298	TBC1D30|SIPA1L1
platelet alpha granule membrane	Gene Ontology	GO:0031092	1	17	0.0719079	0.145298	SELP
postsynaptic density, intracellular component	Gene Ontology	GO:0099092	1	17	0.0719079	0.145298	FYN
perinuclear endoplasmic reticulum	Gene Ontology	GO:0097038	1	17	0.0719079	0.145298	FYN
sulfate transmembrane transport	Gene Ontology	GO:1902358	1	17	0.0719079	0.145298	SLC26A7
gastrulation with mouth forming second	Gene Ontology	GO:0001702	1	17	0.0719079	0.145298	FRS2
cellular respiration	Gene Ontology	GO:0045333	1	17	0.0719079	0.145298	SLC25A13
cellular response to estrogen stimulus	Gene Ontology	GO:0071391	1	17	0.0719079	0.145298	ESR1
inner ear receptor cell stereocilium organization	Gene Ontology	GO:0060122	1	17	0.0719079	0.145298	CTHRC1
protein ADP-ribosylase activity	Gene Ontology	GO:1990404	1	17	0.0719079	0.145298	TIPARP
positive regulation of brown fat cell differentiation	Gene Ontology	GO:0090336	1	17	0.0719079	0.145298	MAPK14
sterol biosynthetic process	Gene Ontology	GO:0016126	1	17	0.0719079	0.145298	SQLE
positive regulation by host of viral transcription	Gene Ontology	GO:0043923	1	17	0.0719079	0.145298	TAF11
negative regulation of anoikis	Gene Ontology	GO:2000811	1	17	0.0719079	0.145298	TLE1
regulation of neuron migration	Gene Ontology	GO:2001222	1	17	0.0719079	0.145298	IGSF10
dystrophin-associated glycoprotein complex	Gene Ontology	GO:0016010	1	17	0.0719079	0.145298	PGM5
histone methyltransferase activity (H3-K4 specific)	Gene Ontology	GO:0042800	1	17	0.0719079	0.145298	PRDM7
phosphate-containing compound metabolic process	Gene Ontology	GO:0006796	1	17	0.0719079	0.145298	INPP1
lymph node development	Gene Ontology	GO:0048535	1	17	0.0719079	0.145298	IL15
water transport	Gene Ontology	GO:0006833	1	17	0.0719079	0.145298	SLC14A1
negative regulation of interleukin-12 production	Gene Ontology	GO:0032695	1	17	0.0719079	0.145298	SLAMF1
chloride transmembrane transporter activity	Gene Ontology	GO:0015108	1	17	0.0719079	0.145298	SLC26A7
MAP kinase kinase kinase activity	Gene Ontology	GO:0004709	1	17	0.0719079	0.145298	MOS
endoplasmic reticulum calcium ion homeostasis	Gene Ontology	GO:0032469	1	17	0.0719079	0.145298	CCDC47
thyroid hormone generation	Gene Ontology	GO:0006590	1	17	0.0719079	0.145298	TG
response to estradiol	Gene Ontology	GO:0032355	2	105	0.072775	0.146619	ASS1|ESR1
muscle contraction	Gene Ontology	GO:0006936	2	105	0.072775	0.146619	TNNT1|CKMT2
natural killer cell mediated cytotoxicity	Gene Ontology	GO:0042267	1	18	0.0757486	0.14868	SLAMF7
cell communication	Gene Ontology	GO:0007154	1	18	0.0757486	0.14868	KREMEN1
NLS-bearing protein import into nucleus	Gene Ontology	GO:0006607	1	18	0.0757486	0.14868	RGP1
retrograde transport, endosome to plasma membrane	Gene Ontology	GO:1990126	1	18	0.0757486	0.14868	VPS39
GABA receptor binding	Gene Ontology	GO:0050811	1	18	0.0757486	0.14868	TRAK2
cellular response to cholesterol	Gene Ontology	GO:0071397	1	18	0.0757486	0.14868	CYP7A1
negative regulation of TORC1 signaling	Gene Ontology	GO:1904262	1	18	0.0757486	0.14868	DEPDC5
ventricular cardiac muscle cell action potential	Gene Ontology	GO:0086005	1	18	0.0757486	0.14868	PKP2
filopodium membrane	Gene Ontology	GO:0031527	1	18	0.0757486	0.14868	ANTXR1
ATP-dependent microtubule motor activity, minus-end-directed	Gene Ontology	GO:0008569	1	18	0.0757486	0.14868	DNAH11
postsynaptic cytosol	Gene Ontology	GO:0099524	1	18	0.0757486	0.14868	CALB1
activation of protein kinase A activity	Gene Ontology	GO:0034199	1	18	0.0757486	0.14868	PRKAR2A
cytolysis	Gene Ontology	GO:0019835	1	18	0.0757486	0.14868	LYZ
amino acid binding	Gene Ontology	GO:0016597	1	18	0.0757486	0.14868	ASS1
MAP kinase kinase activity	Gene Ontology	GO:0004708	1	18	0.0757486	0.14868	MAPK14
anion transport	Gene Ontology	GO:0006820	1	18	0.0757486	0.14868	SLC26A7
multicellular organism aging	Gene Ontology	GO:0010259	1	18	0.0757486	0.14868	SEC63
mitochondrial electron transport, cytochrome c to oxygen	Gene Ontology	GO:0006123	1	18	0.0757486	0.14868	NDUFA4
viral transcription	Gene Ontology	GO:0019083	2	108	0.076328	0.149594	NUP210|NUP42
inflammatory response	Gene Ontology	GO:0006954	4	381	0.0764324	0.149594	IL1A|SELP|IL15|LYZ
nuclear membrane	Gene Ontology	GO:0031965	3	237	0.0780206	0.151421	ANKRD17|NUP210|NUP42
neuron migration	Gene Ontology	GO:0001764	2	110	0.0787267	0.151421	FYN|SH3RF1
core promoter sequence-specific DNA binding	Gene Ontology	GO:0001046	1	19	0.0795734	0.151421	MME
histone methyltransferase activity	Gene Ontology	GO:0042054	1	19	0.0795734	0.151421	PRDM7
folic acid metabolic process	Gene Ontology	GO:0046655	1	19	0.0795734	0.151421	MTHFD2L
xenobiotic transport	Gene Ontology	GO:0042908	1	19	0.0795734	0.151421	ABCC3
regulation of protein kinase activity	Gene Ontology	GO:0045859	1	19	0.0795734	0.151421	GCN1
positive regulation of macrophage chemotaxis	Gene Ontology	GO:0010759	1	19	0.0795734	0.151421	MAPK14
protein O-linked mannosylation	Gene Ontology	GO:0035269	1	19	0.0795734	0.151421	CRPPA
regulation of double-strand break repair via homologous recombination	Gene Ontology	GO:0010569	1	19	0.0795734	0.151421	SPIDR
leukocyte tethering or rolling	Gene Ontology	GO:0050901	1	19	0.0795734	0.151421	SELP
mitochondrial transport	Gene Ontology	GO:0006839	1	19	0.0795734	0.151421	SLC25A13
3'-UTR-mediated mRNA stabilization	Gene Ontology	GO:0070935	1	19	0.0795734	0.151421	MAPK14
negative regulation of ossification	Gene Ontology	GO:0030279	1	19	0.0795734	0.151421	KREMEN1
positive regulation of myelination	Gene Ontology	GO:0031643	1	19	0.0795734	0.151421	RNF10
cellular response to peptide hormone stimulus	Gene Ontology	GO:0071375	1	19	0.0795734	0.151421	FYN
regulation of peptidyl-tyrosine phosphorylation	Gene Ontology	GO:0050730	1	19	0.0795734	0.151421	FYN
mannosyltransferase activity	Gene Ontology	GO:0000030	1	19	0.0795734	0.151421	DPY19L1
costamere	Gene Ontology	GO:0043034	1	19	0.0795734	0.151421	PGM5
organic acid metabolic process	Gene Ontology	GO:0006082	1	19	0.0795734	0.151421	CYP2F1
regulation of myelination	Gene Ontology	GO:0031641	1	20	0.0833825	0.155015	TG
glutathione peroxidase activity	Gene Ontology	GO:0004602	1	20	0.0833825	0.155015	MGST3
cellular response to platelet-derived growth factor stimulus	Gene Ontology	GO:0036120	1	20	0.0833825	0.155015	FYN
estrogen metabolic process	Gene Ontology	GO:0008210	1	20	0.0833825	0.155015	TIPARP
regulation of long-term neuronal synaptic plasticity	Gene Ontology	GO:0048169	1	20	0.0833825	0.155015	GRM5
middle ear morphogenesis	Gene Ontology	GO:0042474	1	20	0.0833825	0.155015	TSHZ1
RNA polymerase II preinitiation complex assembly	Gene Ontology	GO:0051123	1	20	0.0833825	0.155015	TAF11
MAP kinase activity	Gene Ontology	GO:0004707	1	20	0.0833825	0.155015	MAPK14
epoxygenase P450 pathway	Gene Ontology	GO:0019373	1	20	0.0833825	0.155015	CYP2F1
protein localization to membrane	Gene Ontology	GO:0072657	1	20	0.0833825	0.155015	RAB29
regulation of ventricular cardiac muscle cell membrane repolarization	Gene Ontology	GO:0060307	1	20	0.0833825	0.155015	CACNA2D1
histone H3-K4 trimethylation	Gene Ontology	GO:0080182	1	20	0.0833825	0.155015	PRDM7
neurotrophin TRK receptor signaling pathway	Gene Ontology	GO:0048011	1	20	0.0833825	0.155015	FRS2
regulation of dendritic spine morphogenesis	Gene Ontology	GO:0061001	1	20	0.0833825	0.155015	SIPA1L1
protein transmembrane transporter activity	Gene Ontology	GO:0008320	1	20	0.0833825	0.155015	SEC63
positive regulation of myoblast fusion	Gene Ontology	GO:1901741	1	20	0.0833825	0.155015	MAPK14
intracellular estrogen receptor signaling pathway	Gene Ontology	GO:0030520	1	20	0.0833825	0.155015	ESR1
secretory granule lumen	Gene Ontology	GO:0034774	2	114	0.0835941	0.155198	MAPK14|IDH1
neuron projection development	Gene Ontology	GO:0031175	2	116	0.0860615	0.157791	BICDL1|SH3GL2
negative regulation of axonogenesis	Gene Ontology	GO:0050771	1	21	0.087176	0.157791	TRAK2
xenobiotic transmembrane transporter activity	Gene Ontology	GO:0042910	1	21	0.087176	0.157791	ABCC3
positive regulation of dendrite morphogenesis	Gene Ontology	GO:0050775	1	21	0.087176	0.157791	CUL7
regulation of axonogenesis	Gene Ontology	GO:0050770	1	21	0.087176	0.157791	SIPA1L1
cartilage condensation	Gene Ontology	GO:0001502	1	21	0.087176	0.157791	MAPK14
neural crest cell development	Gene Ontology	GO:0014032	1	21	0.087176	0.157791	EDNRA
thyroid gland development	Gene Ontology	GO:0030878	1	21	0.087176	0.157791	TG
sialic acid binding	Gene Ontology	GO:0033691	1	21	0.087176	0.157791	SELP
phosphatidylinositol 3-kinase binding	Gene Ontology	GO:0043548	1	21	0.087176	0.157791	FYN
Rac guanyl-nucleotide exchange factor activity	Gene Ontology	GO:0030676	1	21	0.087176	0.157791	DOCK2
regulation of neuron death	Gene Ontology	GO:1901214	1	21	0.087176	0.157791	RAB29
phosphatidylinositol 3-kinase complex	Gene Ontology	GO:0005942	1	21	0.087176	0.157791	PIK3C2G
regulation of nitric-oxide synthase activity	Gene Ontology	GO:0050999	1	21	0.087176	0.157791	IL1A
axoneme assembly	Gene Ontology	GO:0035082	1	21	0.087176	0.157791	RSPH4A
oxidoreductase activity, acting on paired donors, with incorporation or reduction of molecular oxygen, reduced flavin or flavoprotein as one donor, and incorporation of one atom of oxygen	Gene Ontology	GO:0016712	1	21	0.087176	0.157791	CYP2F1
non-canonical Wnt signaling pathway	Gene Ontology	GO:0035567	1	21	0.087176	0.157791	FRZB
positive regulation of natural killer cell mediated cytotoxicity	Gene Ontology	GO:0045954	1	21	0.087176	0.157791	SLAMF6
cobalamin metabolic process	Gene Ontology	GO:0009235	1	21	0.087176	0.157791	TCN2
nuclear speck	Gene Ontology	GO:0016607	4	400	0.0875018	0.158172	EIF4ENIF1|MAPK14|DDX42|IL15
extracellular matrix organization	Gene Ontology	GO:0030198	3	252	0.089667	0.161018	COL5A2|COL3A1|MME
natural killer cell activation	Gene Ontology	GO:0030101	1	22	0.0909538	0.161018	SLAMF7
cell-cell adhesion mediator activity	Gene Ontology	GO:0098632	1	22	0.0909538	0.161018	DSCAM
dynein complex binding	Gene Ontology	GO:0070840	1	22	0.0909538	0.161018	RAB29
membrane depolarization	Gene Ontology	GO:0051899	1	22	0.0909538	0.161018	CACNA1A
anaphase-promoting complex	Gene Ontology	GO:0005680	1	22	0.0909538	0.161018	CUL7
mitotic spindle assembly checkpoint	Gene Ontology	GO:0007094	1	22	0.0909538	0.161018	SPDL1
macrophage differentiation	Gene Ontology	GO:0030225	1	22	0.0909538	0.161018	IL15
glutathione derivative biosynthetic process	Gene Ontology	GO:1901687	1	22	0.0909538	0.161018	MGST3
lysine-acetylated histone binding	Gene Ontology	GO:0070577	1	22	0.0909538	0.161018	MLLT3
translation factor activity, RNA binding	Gene Ontology	GO:0008135	1	22	0.0909538	0.161018	GCN1
regulation of DNA replication	Gene Ontology	GO:0006275	1	22	0.0909538	0.161018	ANKRD17
positive regulation of myoblast differentiation	Gene Ontology	GO:0045663	1	22	0.0909538	0.161018	MAPK14
tau-protein kinase activity	Gene Ontology	GO:0050321	1	22	0.0909538	0.161018	FYN
apical junction complex	Gene Ontology	GO:0043296	1	22	0.0909538	0.161018	NECTIN3
inorganic anion transport	Gene Ontology	GO:0015698	1	22	0.0909538	0.161018	SLC4A4
bicellular tight junction	Gene Ontology	GO:0005923	2	122	0.0935929	0.164286	JAML|UBN1
response to radiation	Gene Ontology	GO:0009314	1	23	0.0947161	0.164286	COL3A1
regulation of mitotic nuclear division	Gene Ontology	GO:0007088	1	23	0.0947161	0.164286	CUL7
Rac protein signal transduction	Gene Ontology	GO:0016601	1	23	0.0947161	0.164286	NCKAP1
transcription elongation factor complex	Gene Ontology	GO:0008023	1	23	0.0947161	0.164286	MLLT3
melanosome organization	Gene Ontology	GO:0032438	1	23	0.0947161	0.164286	RAB29
myosin binding	Gene Ontology	GO:0017022	1	23	0.0947161	0.164286	TRAK2
exogenous drug catabolic process	Gene Ontology	GO:0042738	1	23	0.0947161	0.164286	CYP2F1
calcium ion import	Gene Ontology	GO:0070509	1	23	0.0947161	0.164286	CACNA1A
cell projection assembly	Gene Ontology	GO:0030031	1	23	0.0947161	0.164286	NCKAP1
transcriptionally active chromatin	Gene Ontology	GO:0035327	1	23	0.0947161	0.164286	ESR1
semaphorin receptor binding	Gene Ontology	GO:0030215	1	23	0.0947161	0.164286	SEMA3C
positive regulation of intracellular protein transport	Gene Ontology	GO:0090316	1	23	0.0947161	0.164286	RAB29
regulation of Wnt signaling pathway	Gene Ontology	GO:0030111	1	23	0.0947161	0.164286	ESR1
sterol metabolic process	Gene Ontology	GO:0016125	1	23	0.0947161	0.164286	CYP7A1
cAMP binding	Gene Ontology	GO:0030552	1	23	0.0947161	0.164286	PRKAR2A
ficolin-1-rich granule lumen	Gene Ontology	GO:1904813	2	123	0.0948662	0.164339	MAPK14|IDH1
peptidyl-tyrosine phosphorylation	Gene Ontology	GO:0018108	2	124	0.0961446	0.166134	FYN|PEAK1
platelet degranulation	Gene Ontology	GO:0002576	2	124	0.0961446	0.166134	SELP|F5
MAPK cascade	Gene Ontology	GO:0000165	3	261	0.096984	0.167192	MOS|FYN|FRS2
endomembrane system	Gene Ontology	GO:0012505	2	125	0.0974279	0.167192	RAB29|FRS2
cellular response to tumor necrosis factor	Gene Ontology	GO:0071356	2	125	0.0974279	0.167192	MAPK14|ASS1
negative regulation of cell growth	Gene Ontology	GO:0030308	2	125	0.0974279	0.167192	FRZB|ACVR1B
male meiosis I	Gene Ontology	GO:0007141	1	24	0.0984629	0.167192	DMRTC2
calyx of Held	Gene Ontology	GO:0044305	1	24	0.0984629	0.167192	CALB1
male meiotic nuclear division	Gene Ontology	GO:0007140	1	24	0.0984629	0.167192	FANCA
fibroblast growth factor receptor binding	Gene Ontology	GO:0005104	1	24	0.0984629	0.167192	FRS2
positive regulation of glycolytic process	Gene Ontology	GO:0045821	1	24	0.0984629	0.167192	SLC4A4
histone deacetylase activity	Gene Ontology	GO:0004407	1	24	0.0984629	0.167192	BRMS1L
regulation of cell morphogenesis	Gene Ontology	GO:0022604	1	24	0.0984629	0.167192	ENAM
telomere maintenance via semi-conservative replication	Gene Ontology	GO:0032201	1	24	0.0984629	0.167192	PRIM2
desmosome	Gene Ontology	GO:0030057	1	24	0.0984629	0.167192	PKP2
lipid storage	Gene Ontology	GO:0019915	1	24	0.0984629	0.167192	ACVR1C
focal adhesion	Gene Ontology	GO:0005925	4	418	0.0986641	0.167208	PRKAR2A|PGM5|NCKAP1|PEAK1
autophagy	Gene Ontology	GO:0006914	2	126	0.0987161	0.167208	VPS39|EPG5
iron ion binding	Gene Ontology	GO:0005506	2	127	0.100009	0.168773	CYP7A1|CYP2F1
Z disc	Gene Ontology	GO:0030018	2	127	0.100009	0.168773	PGM5|PDLIM3
chromosome	Gene Ontology	GO:0005694	2	127	0.100009	0.168773	PRDM7|MLLT3
actin binding	Gene Ontology	GO:0003779	3	266	0.101151	0.169541	CACNA1A|SMTN|PDLIM3
G protein-coupled receptor signaling pathway	Gene Ontology	GO:0007186	8	1132	0.101845	0.169541	OR13C4|OR13C3|P2RY14|PDE1A|FRS2|ITPR3|EDNRA|GRM5
ventricular cardiac muscle tissue morphogenesis	Gene Ontology	GO:0055010	1	25	0.102194	0.169541	PKP2
cytochrome-c oxidase activity	Gene Ontology	GO:0004129	1	25	0.102194	0.169541	NDUFA4
cell-cell contact zone	Gene Ontology	GO:0044291	1	25	0.102194	0.169541	NECTIN3
-	Gene Ontology	GO:1904469	1	25	0.102194	0.169541	IL1A
ATP transmembrane transporter activity	Gene Ontology	GO:0005347	1	25	0.102194	0.169541	SLC25A13
protein ADP-ribosylation	Gene Ontology	GO:0006471	1	25	0.102194	0.169541	TIPARP
positive regulation of cardiac muscle cell proliferation	Gene Ontology	GO:0060045	1	25	0.102194	0.169541	MAPK14
positive regulation of lamellipodium assembly	Gene Ontology	GO:0010592	1	25	0.102194	0.169541	NCKAP1
aromatase activity	Gene Ontology	GO:0070330	1	25	0.102194	0.169541	CYP2F1
dynein complex	Gene Ontology	GO:0030286	1	25	0.102194	0.169541	DNAH11
negative regulation of peptidyl-serine phosphorylation	Gene Ontology	GO:0033137	1	25	0.102194	0.169541	INPP5J
sphingolipid metabolic process	Gene Ontology	GO:0006665	1	25	0.102194	0.169541	SERINC2
protein-containing complex assembly	Gene Ontology	GO:0065003	2	129	0.102609	0.170024	NUP210|FANCA
regulation of signal transduction by p53 class mediator	Gene Ontology	GO:1901796	2	131	0.105228	0.172781	MAPK14|TAF11
regulation of transcription, DNA-templated	Gene Ontology	GO:0006355	6	773	0.10547	0.172781	ESR1|CRX|ACVR1B|AHR|PRDM7|ATF7
ATP biosynthetic process	Gene Ontology	GO:0006754	1	26	0.10591	0.172781	SLC25A13
intracellular receptor signaling pathway	Gene Ontology	GO:0030522	1	26	0.10591	0.172781	AHR
positive regulation of cytokine production	Gene Ontology	GO:0001819	1	26	0.10591	0.172781	IL15
negative regulation of axon extension involved in axon guidance	Gene Ontology	GO:0048843	1	26	0.10591	0.172781	SEMA3C
positive regulation of muscle cell differentiation	Gene Ontology	GO:0051149	1	26	0.10591	0.172781	MAPK14
regulation of canonical Wnt signaling pathway	Gene Ontology	GO:0060828	1	26	0.10591	0.172781	KREMEN1
phosphatidylinositol phospholipase C activity	Gene Ontology	GO:0004435	1	26	0.10591	0.172781	EDNRA
positive regulation of phosphorylation	Gene Ontology	GO:0042327	1	26	0.10591	0.172781	DSCAM
peptide cross-linking	Gene Ontology	GO:0018149	1	26	0.10591	0.172781	COL3A1
nuclear hormone receptor binding	Gene Ontology	GO:0035257	1	26	0.10591	0.172781	CRX
skeletal muscle contraction	Gene Ontology	GO:0003009	1	26	0.10591	0.172781	TNNT1
cell surface	Gene Ontology	GO:0009986	5	598	0.106079	0.17285	SLC4A4|ANTXR1|IL15|SLAMF1|ACVR1B
ion channel binding	Gene Ontology	GO:0044325	2	133	0.107865	0.175344	FYN|PKP2
G2/M transition of mitotic cell cycle	Gene Ontology	GO:0000086	2	133	0.107865	0.175344	PISD|SFI1
proteolysis	Gene Ontology	GO:0006508	4	434	0.109116	0.17548	MME|USP25|CUL7|TMPRSS15
cAMP-mediated signaling	Gene Ontology	GO:0019933	1	27	0.109611	0.17548	AHR
response to organic substance	Gene Ontology	GO:0010033	1	27	0.109611	0.17548	SQLE
dynein light intermediate chain binding	Gene Ontology	GO:0051959	1	27	0.109611	0.17548	DNAH11
pituitary gland development	Gene Ontology	GO:0021983	1	27	0.109611	0.17548	TBX19
positive regulation of interleukin-2 production	Gene Ontology	GO:0032743	1	27	0.109611	0.17548	IL1A
positive regulation of reactive oxygen species metabolic process	Gene Ontology	GO:2000379	1	27	0.109611	0.17548	MAPK14
cellular response to vascular endothelial growth factor stimulus	Gene Ontology	GO:0035924	1	27	0.109611	0.17548	MAPK14
nuclear outer membrane	Gene Ontology	GO:0005640	1	27	0.109611	0.17548	ITPR3
positive regulation of protein localization to nucleus	Gene Ontology	GO:1900182	1	27	0.109611	0.17548	FYN
focal adhesion assembly	Gene Ontology	GO:0048041	1	27	0.109611	0.17548	PEAK1
glutathione transferase activity	Gene Ontology	GO:0004364	1	27	0.109611	0.17548	MGST3
maturation of SSU-rRNA from tricistronic rRNA transcript (SSU-rRNA, 5.8S rRNA, LSU-rRNA)	Gene Ontology	GO:0000462	1	27	0.109611	0.17548	UTP3
heme binding	Gene Ontology	GO:0020037	2	135	0.110519	0.176522	CYP7A1|CYP2F1
Fc-gamma receptor signaling pathway involved in phagocytosis	Gene Ontology	GO:0038096	2	135	0.110519	0.176522	FYN|NCKAP1
response to drug	Gene Ontology	GO:0042493	3	280	0.11319	0.177853	ASS1|SEMA3C|FYN
chromatin organization	Gene Ontology	GO:0006325	2	137	0.113191	0.177853	MOS|UTP3
chemorepellent activity	Gene Ontology	GO:0045499	1	28	0.113297	0.177853	SEMA3C
positive regulation of vascular endothelial growth factor production	Gene Ontology	GO:0010575	1	28	0.113297	0.177853	IL1A
bile acid and bile salt transport	Gene Ontology	GO:0015721	1	28	0.113297	0.177853	ABCC3
positive regulation of neurogenesis	Gene Ontology	GO:0050769	1	28	0.113297	0.177853	NUMBL
positive regulation of mitotic nuclear division	Gene Ontology	GO:0045840	1	28	0.113297	0.177853	IL1A
outflow tract septum morphogenesis	Gene Ontology	GO:0003148	1	28	0.113297	0.177853	SEMA3C
regulation of intracellular pH	Gene Ontology	GO:0051453	1	28	0.113297	0.177853	SLC4A4
NAD+ ADP-ribosyltransferase activity	Gene Ontology	GO:0003950	1	28	0.113297	0.177853	TIPARP
regulation of calcium ion transport	Gene Ontology	GO:0051924	1	28	0.113297	0.177853	CACNA2D1
negative regulation of TOR signaling	Gene Ontology	GO:0032007	1	28	0.113297	0.177853	DEPDC5
ATP transport	Gene Ontology	GO:0015867	1	28	0.113297	0.177853	SLC25A13
neuronal cell body membrane	Gene Ontology	GO:0032809	1	28	0.113297	0.177853	CACNA1A
phosphatidylinositol-3,5-bisphosphate binding	Gene Ontology	GO:0080025	1	28	0.113297	0.177853	PLEK2
cytokine-mediated signaling pathway	Gene Ontology	GO:0019221	3	282	0.114953	0.180246	IL1A|FYN|NUMBL
chromatin binding	Gene Ontology	GO:0003682	4	443	0.115205	0.180313	ANKRD17|TSHZ1|MLLT3|ESR1
regulation of small GTPase mediated signal transduction	Gene Ontology	GO:0051056	2	139	0.115879	0.180313	SIPA1L1|INPP5B
digestive tract development	Gene Ontology	GO:0048565	1	29	0.116967	0.180313	COL3A1
myelin sheath	Gene Ontology	GO:0043209	1	29	0.116967	0.180313	ITPR3
nuclear chromosome	Gene Ontology	GO:0000228	1	29	0.116967	0.180313	SPIDR
axonal growth cone	Gene Ontology	GO:0044295	1	29	0.116967	0.180313	TRAK2
neural tube development	Gene Ontology	GO:0021915	1	29	0.116967	0.180313	SEMA3C
regulation of ERK1 and ERK2 cascade	Gene Ontology	GO:0070372	1	29	0.116967	0.180313	FRS2
protein export from nucleus	Gene Ontology	GO:0006611	1	29	0.116967	0.180313	NUP42
positive regulation of cytokine secretion	Gene Ontology	GO:0050715	1	29	0.116967	0.180313	IL1A
cortical actin cytoskeleton organization	Gene Ontology	GO:0030866	1	29	0.116967	0.180313	NCKAP1
branching involved in blood vessel morphogenesis	Gene Ontology	GO:0001569	1	29	0.116967	0.180313	EDNRA
beta-catenin-TCF complex assembly	Gene Ontology	GO:1904837	1	29	0.116967	0.180313	TLE1
feeding behavior	Gene Ontology	GO:0007631	1	29	0.116967	0.180313	FYN
leukocyte cell-cell adhesion	Gene Ontology	GO:0007159	1	29	0.116967	0.180313	SELP
lipid metabolic process	Gene Ontology	GO:0006629	2	140	0.11723	0.180313	MGST3|PLIN1
growth cone	Gene Ontology	GO:0030426	2	140	0.11723	0.180313	DSCAM|INPP5J
cytoplasmic vesicle	Gene Ontology	GO:0031410	3	285	0.117616	0.180705	TRAK2|LGALS8|AP3M2
rRNA processing	Gene Ontology	GO:0006364	2	141	0.118584	0.181988	UTP3|POP5
regulation of synaptic transmission, glutamatergic	Gene Ontology	GO:0051966	1	30	0.120622	0.182866	GRM5
respiratory gaseous exchange by respiratory system	Gene Ontology	GO:0007585	1	30	0.120622	0.182866	EDNRA
phosphatidylinositol-3,4-bisphosphate binding	Gene Ontology	GO:0043325	1	30	0.120622	0.182866	PLEK2
negative regulation of smooth muscle cell proliferation	Gene Ontology	GO:0048662	1	30	0.120622	0.182866	IL15
DNA replication initiation	Gene Ontology	GO:0006270	1	30	0.120622	0.182866	PRIM2
negative regulation of insulin secretion	Gene Ontology	GO:0046676	1	30	0.120622	0.182866	ACVR1C
digestion	Gene Ontology	GO:0007586	1	30	0.120622	0.182866	AKR1D1
dynein intermediate chain binding	Gene Ontology	GO:0045505	1	30	0.120622	0.182866	DNAH11
dendrite membrane	Gene Ontology	GO:0032590	1	30	0.120622	0.182866	CACNA1A
platelet-derived growth factor receptor signaling pathway	Gene Ontology	GO:0048008	1	30	0.120622	0.182866	TIPARP
mitogen-activated protein kinase binding	Gene Ontology	GO:0051019	1	30	0.120622	0.182866	ATF7
centriole	Gene Ontology	GO:0005814	2	144	0.12267	0.185765	PISD|SFI1
protein K63-linked deubiquitination	Gene Ontology	GO:0070536	1	31	0.124263	0.18653	USP25
response to zinc ion	Gene Ontology	GO:0010043	1	31	0.124263	0.18653	ASS1
face morphogenesis	Gene Ontology	GO:0060325	1	31	0.124263	0.18653	TIPARP
cellular response to dexamethasone stimulus	Gene Ontology	GO:0071549	1	31	0.124263	0.18653	ASS1
thyroid hormone receptor binding	Gene Ontology	GO:0046966	1	31	0.124263	0.18653	TAF11
osteoclast differentiation	Gene Ontology	GO:0030316	1	31	0.124263	0.18653	MAPK14
FAD binding	Gene Ontology	GO:0071949	1	31	0.124263	0.18653	SQLE
stem cell differentiation	Gene Ontology	GO:0048863	1	31	0.124263	0.18653	ESR1
transmembrane signaling receptor activity	Gene Ontology	GO:0004888	2	146	0.125413	0.188051	ANTXR1|SLAMF1
protein kinase binding	Gene Ontology	GO:0019901	4	461	0.127821	0.189484	GCN1|SH3GL2|ESR1|NEK9
regulation of postsynaptic membrane potential	Gene Ontology	GO:0060078	1	32	0.127888	0.189484	GRM5
DNA damage checkpoint	Gene Ontology	GO:0000077	1	32	0.127888	0.189484	MAPK14
clathrin-coated endocytic vesicle membrane	Gene Ontology	GO:0030669	1	32	0.127888	0.189484	SH3GL2
plasma membrane raft	Gene Ontology	GO:0044853	1	32	0.127888	0.189484	PRKAR2A
mesoderm formation	Gene Ontology	GO:0001707	1	32	0.127888	0.189484	TBX19
blood vessel remodeling	Gene Ontology	GO:0001974	1	32	0.127888	0.189484	SEMA3C
positive regulation of G1/S transition of mitotic cell cycle	Gene Ontology	GO:1900087	1	32	0.127888	0.189484	ANKRD17
positive regulation of Rho protein signal transduction	Gene Ontology	GO:0035025	1	32	0.127888	0.189484	COL3A1
oxygen binding	Gene Ontology	GO:0019825	1	32	0.127888	0.189484	CYP2F1
cochlea development	Gene Ontology	GO:0090102	1	32	0.127888	0.189484	CALB1
lipopolysaccharide binding	Gene Ontology	GO:0001530	1	33	0.131498	0.193372	SELP
ventricular septum development	Gene Ontology	GO:0003281	1	33	0.131498	0.193372	FRS2
skeletal system morphogenesis	Gene Ontology	GO:0048705	1	33	0.131498	0.193372	TIPARP
limb development	Gene Ontology	GO:0060173	1	33	0.131498	0.193372	KREMEN1
insulin secretion	Gene Ontology	GO:0030073	1	33	0.131498	0.193372	SNX19
cell fate specification	Gene Ontology	GO:0001708	1	33	0.131498	0.193372	TBX19
extrinsic apoptotic signaling pathway in absence of ligand	Gene Ontology	GO:0097192	1	33	0.131498	0.193372	IL1A
lipid binding	Gene Ontology	GO:0008289	2	151	0.132334	0.194393	SH3GL2|PLIN1
sodium channel regulator activity	Gene Ontology	GO:0017080	1	34	0.135094	0.195516	PKP2
tricarboxylic acid cycle	Gene Ontology	GO:0006099	1	34	0.135094	0.195516	IDH1
blood circulation	Gene Ontology	GO:0008015	1	34	0.135094	0.195516	F5
protein K48-linked deubiquitination	Gene Ontology	GO:0071108	1	34	0.135094	0.195516	USP25
amino acid transmembrane transport	Gene Ontology	GO:0003333	1	34	0.135094	0.195516	SLC7A13
renal water homeostasis	Gene Ontology	GO:0003091	1	34	0.135094	0.195516	PRKAR2A
lung alveolus development	Gene Ontology	GO:0048286	1	34	0.135094	0.195516	PHF14
lipopolysaccharide-mediated signaling pathway	Gene Ontology	GO:0031663	1	34	0.135094	0.195516	MAPK14
regulation of cell differentiation	Gene Ontology	GO:0045595	1	34	0.135094	0.195516	TBX19
activation of phospholipase C activity	Gene Ontology	GO:0007202	1	34	0.135094	0.195516	EDNRA
long-term memory	Gene Ontology	GO:0007616	1	34	0.135094	0.195516	CALB1
semaphorin-plexin signaling pathway	Gene Ontology	GO:0071526	1	34	0.135094	0.195516	SEMA3C
stereocilium	Gene Ontology	GO:0032420	1	34	0.135094	0.195516	CALB1
glutathione metabolic process	Gene Ontology	GO:0006749	1	34	0.135094	0.195516	IDH1
perikaryon	Gene Ontology	GO:0043204	2	155	0.137933	0.199227	CACNA1A|ASS1
cell-cell junction assembly	Gene Ontology	GO:0007043	1	35	0.138675	0.199227	PKP2
positive regulation of cell cycle	Gene Ontology	GO:0045787	1	35	0.138675	0.199227	ANKRD17
killing of cells of other organism	Gene Ontology	GO:0031640	1	35	0.138675	0.199227	LYZ
regulation of cholesterol biosynthetic process	Gene Ontology	GO:0045540	1	35	0.138675	0.199227	SQLE
negative regulation of protein catabolic process	Gene Ontology	GO:0042177	1	35	0.138675	0.199227	FYN
negative regulation of extrinsic apoptotic signaling pathway	Gene Ontology	GO:2001237	1	35	0.138675	0.199227	SH3RF1
release of sequestered calcium ion into cytosol	Gene Ontology	GO:0051209	1	36	0.14224	0.201397	ITPR3
acute-phase response	Gene Ontology	GO:0006953	1	36	0.14224	0.201397	ASS1
one-carbon metabolic process	Gene Ontology	GO:0006730	1	36	0.14224	0.201397	MTHFD2L
monooxygenase activity	Gene Ontology	GO:0004497	1	36	0.14224	0.201397	CYP2F1
peptidyl-tyrosine autophosphorylation	Gene Ontology	GO:0038083	1	36	0.14224	0.201397	FYN
mRNA polyadenylation	Gene Ontology	GO:0006378	1	36	0.14224	0.201397	GRSF1
cell death	Gene Ontology	GO:0008219	1	36	0.14224	0.201397	CACNA1A
disordered domain specific binding	Gene Ontology	GO:0097718	1	36	0.14224	0.201397	FYN
COP9 signalosome	Gene Ontology	GO:0008180	1	36	0.14224	0.201397	TESPA1
positive regulation of interleukin-12 production	Gene Ontology	GO:0032735	1	36	0.14224	0.201397	MAPK14
ciliary base	Gene Ontology	GO:0097546	1	36	0.14224	0.201397	PRKAR2A
negative regulation of epidermal growth factor receptor signaling pathway	Gene Ontology	GO:0042059	1	36	0.14224	0.201397	SH3GL2
Cul3-RING ubiquitin ligase complex	Gene Ontology	GO:0031463	1	36	0.14224	0.201397	DEPDC5
endoplasmic reticulum organization	Gene Ontology	GO:0007029	1	36	0.14224	0.201397	CCDC47
transcription initiation from RNA polymerase II promoter	Gene Ontology	GO:0006367	2	160	0.145003	0.204317	TAF11|ESR1
membrane fusion	Gene Ontology	GO:0061025	1	37	0.145792	0.204317	UBXN2B
negative chemotaxis	Gene Ontology	GO:0050919	1	37	0.145792	0.204317	SEMA3C
hair follicle development	Gene Ontology	GO:0001942	1	37	0.145792	0.204317	ACVR1B
RNA polymerase II general transcription initiation factor activity	Gene Ontology	GO:0016251	1	37	0.145792	0.204317	TAF11
phosphatidylinositol 3-kinase signaling	Gene Ontology	GO:0014065	1	37	0.145792	0.204317	PIK3C2G
chloride transport	Gene Ontology	GO:0006821	1	37	0.145792	0.204317	SLC26A7
anion transmembrane transport	Gene Ontology	GO:0098656	1	37	0.145792	0.204317	SLC4A4
Ran GTPase binding	Gene Ontology	GO:0008536	1	37	0.145792	0.204317	RGP1
cell maturation	Gene Ontology	GO:0048469	1	37	0.145792	0.204317	IL15
early endosome membrane	Gene Ontology	GO:0031901	2	161	0.146426	0.204997	INPP5B|SNX19
dendritic spine	Gene Ontology	GO:0043197	2	162	0.147852	0.206115	SIPA1L1|CALB1
homophilic cell adhesion via plasma membrane adhesion molecules	Gene Ontology	GO:0007156	2	162	0.147852	0.206115	DSCAM|NECTIN3
lysosomal membrane	Gene Ontology	GO:0005765	3	318	0.148351	0.206115	VPS39|MFSD8|DEPDC5
aging	Gene Ontology	GO:0007568	2	163	0.149281	0.206115	ASS1|IL15
histone binding	Gene Ontology	GO:0042393	2	163	0.149281	0.206115	PHF14|MLLT3
sarcomere organization	Gene Ontology	GO:0045214	1	38	0.149328	0.206115	TNNT1
protein O-linked glycosylation	Gene Ontology	GO:0006493	1	38	0.149328	0.206115	TRAK2
positive regulation of neuron death	Gene Ontology	GO:1901216	1	38	0.149328	0.206115	FYN
cellular response to estradiol stimulus	Gene Ontology	GO:0071392	1	38	0.149328	0.206115	ESR1
frizzled binding	Gene Ontology	GO:0005109	1	38	0.149328	0.206115	CTHRC1
dendritic shaft	Gene Ontology	GO:0043198	1	38	0.149328	0.206115	INPP5J
muscle filament sliding	Gene Ontology	GO:0030049	1	38	0.149328	0.206115	TNNT1
calcium-dependent cell-cell adhesion via plasma membrane cell adhesion molecules	Gene Ontology	GO:0016339	1	38	0.149328	0.206115	SELP
positive regulation of glucose import	Gene Ontology	GO:0046326	1	38	0.149328	0.206115	MAPK14
fertilization	Gene Ontology	GO:0009566	1	39	0.152851	0.20846	NECTIN3
positive regulation of nitric oxide biosynthetic process	Gene Ontology	GO:0045429	1	39	0.152851	0.20846	ASS1
mediator complex	Gene Ontology	GO:0016592	1	39	0.152851	0.20846	MED12L
histone deacetylation	Gene Ontology	GO:0016575	1	39	0.152851	0.20846	BRMS1L
positive regulation of blood vessel endothelial cell migration	Gene Ontology	GO:0043536	1	39	0.152851	0.20846	MAPK14
small-subunit processome	Gene Ontology	GO:0032040	1	39	0.152851	0.20846	UTP3
mitotic metaphase plate congression	Gene Ontology	GO:0007080	1	39	0.152851	0.20846	SPDL1
postsynaptic density membrane	Gene Ontology	GO:0098839	1	39	0.152851	0.20846	GRM5
NAD binding	Gene Ontology	GO:0051287	1	39	0.152851	0.20846	IDH1
NADP binding	Gene Ontology	GO:0050661	1	39	0.152851	0.20846	IDH1
NADH dehydrogenase (ubiquinone) activity	Gene Ontology	GO:0008137	1	39	0.152851	0.20846	NDUFA4
heart morphogenesis	Gene Ontology	GO:0003007	1	39	0.152851	0.20846	TBX19
positive regulation of protein tyrosine kinase activity	Gene Ontology	GO:0061098	1	40	0.156358	0.211353	GRM5
polysome	Gene Ontology	GO:0005844	1	40	0.156358	0.211353	GCN1
cholesterol biosynthetic process	Gene Ontology	GO:0006695	1	40	0.156358	0.211353	SQLE
negative regulation of interleukin-6 production	Gene Ontology	GO:0032715	1	40	0.156358	0.211353	SLAMF1
COPII-coated ER to Golgi transport vesicle	Gene Ontology	GO:0030134	1	40	0.156358	0.211353	F5
alpha-tubulin binding	Gene Ontology	GO:0043014	1	40	0.156358	0.211353	FYN
activation of adenylate cyclase activity	Gene Ontology	GO:0007190	1	40	0.156358	0.211353	EDNRA
positive regulation of protein import into nucleus	Gene Ontology	GO:0042307	1	40	0.156358	0.211353	MAPK14
endocytic recycling	Gene Ontology	GO:0032456	1	40	0.156358	0.211353	EPG5
retina homeostasis	Gene Ontology	GO:0001895	1	41	0.159851	0.215438	LYZ
regulation of cytosolic calcium ion concentration	Gene Ontology	GO:0051480	1	41	0.159851	0.215438	CALB1
SH2 domain binding	Gene Ontology	GO:0042169	1	41	0.159851	0.215438	SLAMF1
4 iron, 4 sulfur cluster binding	Gene Ontology	GO:0051539	1	42	0.16333	0.218837	PRIM2
collagen catabolic process	Gene Ontology	GO:0030574	1	42	0.16333	0.218837	MME
lysosome organization	Gene Ontology	GO:0007040	1	42	0.16333	0.218837	MFSD8
Hsp90 protein binding	Gene Ontology	GO:0051879	1	42	0.16333	0.218837	AHR
mitochondrial electron transport, NADH to ubiquinone	Gene Ontology	GO:0006120	1	42	0.16333	0.218837	NDUFA4
estrogen receptor binding	Gene Ontology	GO:0030331	1	42	0.16333	0.218837	ESR1
steroid metabolic process	Gene Ontology	GO:0008202	1	43	0.166795	0.222393	AKR1D1
regulation of RNA splicing	Gene Ontology	GO:0043484	1	43	0.166795	0.222393	GRSF1
protein targeting	Gene Ontology	GO:0006605	1	43	0.166795	0.222393	TRAK2
epithelial to mesenchymal transition	Gene Ontology	GO:0001837	1	43	0.166795	0.222393	CUL7
mitochondrial nucleoid	Gene Ontology	GO:0042645	1	43	0.166795	0.222393	GRSF1
transcription factor TFIID complex	Gene Ontology	GO:0005669	1	44	0.170245	0.225025	TAF11
extrinsic apoptotic signaling pathway	Gene Ontology	GO:0097191	1	44	0.170245	0.225025	ACVR1B
regulation of protein phosphorylation	Gene Ontology	GO:0001932	1	44	0.170245	0.225025	GRM5
mitochondrial respiratory chain complex I	Gene Ontology	GO:0005747	1	44	0.170245	0.225025	NDUFA4
T cell activation	Gene Ontology	GO:0042110	1	44	0.170245	0.225025	RAB29
positive regulation of protein secretion	Gene Ontology	GO:0050714	1	44	0.170245	0.225025	IL1A
response to cytokine	Gene Ontology	GO:0034097	1	44	0.170245	0.225025	COL3A1
cornified envelope	Gene Ontology	GO:0001533	1	44	0.170245	0.225025	PKP2
negative regulation of cell adhesion	Gene Ontology	GO:0007162	1	44	0.170245	0.225025	DSCAM
cellular response to organic cyclic compound	Gene Ontology	GO:0071407	1	45	0.173681	0.227811	TIPARP
neurogenesis	Gene Ontology	GO:0022008	1	45	0.173681	0.227811	TRAK2
ATPase-coupled transmembrane transporter activity	Gene Ontology	GO:0042626	1	45	0.173681	0.227811	ABCC3
protein N-linked glycosylation	Gene Ontology	GO:0006487	1	45	0.173681	0.227811	ALG11
gluconeogenesis	Gene Ontology	GO:0006094	1	45	0.173681	0.227811	SLC25A13
scavenger receptor activity	Gene Ontology	GO:0005044	1	45	0.173681	0.227811	TMPRSS15
tau protein binding	Gene Ontology	GO:0048156	1	45	0.173681	0.227811	FYN
long-term synaptic potentiation	Gene Ontology	GO:0060291	1	45	0.173681	0.227811	ITPR3
endocytosis	Gene Ontology	GO:0006897	2	182	0.176912	0.231605	AP3M2|TMPRSS15
inner ear development	Gene Ontology	GO:0048839	1	46	0.177103	0.231605	CACNA1A
neural crest cell migration	Gene Ontology	GO:0001755	1	46	0.177103	0.231605	SEMA3C
adaptive immune response	Gene Ontology	GO:0002250	3	347	0.177249	0.231605	SLAMF7|FYN|SLAMF1
positive regulation of cell division	Gene Ontology	GO:0051781	1	47	0.180511	0.234972	IL1A
negative regulation of cold-induced thermogenesis	Gene Ontology	GO:0120163	1	47	0.180511	0.234972	IL15
cardiac conduction	Gene Ontology	GO:0061337	1	47	0.180511	0.234972	CACNA2D1
cell leading edge	Gene Ontology	GO:0031252	1	47	0.180511	0.234972	FYN
positive regulation of I-kappaB kinase/NF-kappaB signaling	Gene Ontology	GO:0043123	2	185	0.181347	0.235614	ANKRD17|FYN
lamellipodium	Gene Ontology	GO:0030027	2	185	0.181347	0.235614	NCKAP1|SH3RF1
cytokine activity	Gene Ontology	GO:0005125	2	186	0.182829	0.237315	IL1A|IL15
signaling receptor binding	Gene Ontology	GO:0005102	3	353	0.183413	0.237587	TRAK2|FYN|TESPA1
positive regulation of pathway-restricted SMAD protein phosphorylation	Gene Ontology	GO:0010862	1	48	0.183905	0.237587	ACVR1B
positive regulation of fibroblast proliferation	Gene Ontology	GO:0048146	1	48	0.183905	0.237587	ESR1
nuclear inner membrane	Gene Ontology	GO:0005637	1	48	0.183905	0.237587	DPY19L1
response to hydrogen peroxide	Gene Ontology	GO:0042542	1	48	0.183905	0.237587	FYN
endoplasmic reticulum to Golgi vesicle-mediated transport	Gene Ontology	GO:0006888	2	188	0.185799	0.239808	RAB29|F5
ribosome	Gene Ontology	GO:0005840	1	49	0.187285	0.240822	GCN1
negative regulation of tumor necrosis factor production	Gene Ontology	GO:0032720	1	49	0.187285	0.240822	SLAMF1
regulation of cell adhesion	Gene Ontology	GO:0030155	1	49	0.187285	0.240822	CYTIP
Wnt signaling pathway	Gene Ontology	GO:0016055	2	189	0.187286	0.240822	TLE1|KREMEN1
cognition	Gene Ontology	GO:0050890	1	50	0.19065	0.24355	GRM5
cytoplasmic microtubule organization	Gene Ontology	GO:0031122	1	50	0.19065	0.24355	FYN
regulation of synaptic plasticity	Gene Ontology	GO:0048167	1	50	0.19065	0.24355	SIPA1L1
E-box binding	Gene Ontology	GO:0070888	1	50	0.19065	0.24355	AHR
interstrand cross-link repair	Gene Ontology	GO:0036297	1	50	0.19065	0.24355	FANCA
neuron development	Gene Ontology	GO:0048666	1	50	0.19065	0.24355	MFSD8
skeletal muscle tissue development	Gene Ontology	GO:0007519	1	50	0.19065	0.24355	MAPK14
positive regulation of actin filament polymerization	Gene Ontology	GO:0030838	1	51	0.194003	0.246683	NCKAP1
stem cell population maintenance	Gene Ontology	GO:0019827	1	51	0.194003	0.246683	EIF4ENIF1
methyltransferase activity	Gene Ontology	GO:0008168	1	51	0.194003	0.246683	COQ5
integral component of postsynaptic density membrane	Gene Ontology	GO:0099061	1	51	0.194003	0.246683	NECTIN3
synapse organization	Gene Ontology	GO:0050808	1	51	0.194003	0.246683	GRM5
ribosome binding	Gene Ontology	GO:0043022	1	52	0.197341	0.249771	GCN1
peroxisomal matrix	Gene Ontology	GO:0005782	1	52	0.197341	0.249771	IDH1
positive regulation of fat cell differentiation	Gene Ontology	GO:0045600	1	52	0.197341	0.249771	FRZB
cytoplasmic side of plasma membrane	Gene Ontology	GO:0009898	1	52	0.197341	0.249771	PGM5
mitotic cytokinesis	Gene Ontology	GO:0000281	1	52	0.197341	0.249771	CUL7
-	Gene Ontology	GO:0036459	1	53	0.200665	0.252581	USP25
regulation of cardiac conduction	Gene Ontology	GO:1903779	1	53	0.200665	0.252581	ITPR3
Cajal body	Gene Ontology	GO:0015030	1	53	0.200665	0.252581	DDX42
negative regulation of protein ubiquitination	Gene Ontology	GO:0031397	1	53	0.200665	0.252581	FYN
T cell costimulation	Gene Ontology	GO:0031295	1	53	0.200665	0.252581	FYN
protein targeting to membrane	Gene Ontology	GO:0006612	1	53	0.200665	0.252581	SEC63
collagen-containing extracellular matrix	Gene Ontology	GO:0062023	3	370	0.201179	0.252995	COL5A2|COL3A1|CTHRC1
positive regulation of transcription, DNA-templated	Gene Ontology	GO:0045893	4	556	0.202679	0.254183	AHR|MLLT3|RNF10|ESR1
mRNA binding	Gene Ontology	GO:0003729	2	200	0.203752	0.254183	EIF4ENIF1|GRSF1
positive regulation of cysteine-type endopeptidase activity involved in apoptotic process	Gene Ontology	GO:0043280	1	54	0.203976	0.254183	ACVR1C
terminal bouton	Gene Ontology	GO:0043195	1	54	0.203976	0.254183	CALB1
symporter activity	Gene Ontology	GO:0015293	1	54	0.203976	0.254183	SLC4A4
antimicrobial humoral response	Gene Ontology	GO:0019730	1	54	0.203976	0.254183	LYZ
response to mechanical stimulus	Gene Ontology	GO:0009612	1	54	0.203976	0.254183	COL3A1
protein kinase C binding	Gene Ontology	GO:0005080	1	54	0.203976	0.254183	PKP2
positive regulation of protein-containing complex assembly	Gene Ontology	GO:0031334	1	54	0.203976	0.254183	SPIDR
hemopoiesis	Gene Ontology	GO:0030097	1	54	0.203976	0.254183	TIPARP
innate immune response	Gene Ontology	GO:0045087	4	558	0.20438	0.254455	SLAMF6|FYN|SLAMF1|ANKRD17
extracellular vesicle	Gene Ontology	GO:1903561	1	55	0.207273	0.257124	F5
IRE1-mediated unfolded protein response	Gene Ontology	GO:0036498	1	55	0.207273	0.257124	CUL7
cellular response to heat	Gene Ontology	GO:0034605	1	55	0.207273	0.257124	IL1A
phosphatidylinositol-mediated signaling	Gene Ontology	GO:0048015	1	55	0.207273	0.257124	PIK3C2G
cellular response to transforming growth factor beta stimulus	Gene Ontology	GO:0071560	1	56	0.210557	0.260961	FYN
Rac GTPase binding	Gene Ontology	GO:0048365	1	57	0.213827	0.264775	NCKAP1
determination of left/right symmetry	Gene Ontology	GO:0007368	1	58	0.217084	0.268565	DNAH11
defense response to bacterium	Gene Ontology	GO:0042742	2	209	0.217341	0.268642	ANKRD17|LYZ
negative regulation of neuron differentiation	Gene Ontology	GO:0045665	1	59	0.220327	0.271111	EIF4ENIF1
O-glycan processing	Gene Ontology	GO:0016266	1	59	0.220327	0.271111	GXYLT2
flavin adenine dinucleotide binding	Gene Ontology	GO:0050660	1	59	0.220327	0.271111	ACADS
autophagosome assembly	Gene Ontology	GO:0000045	1	59	0.220327	0.271111	UBXN2B
RNA polymerase II activating transcription factor binding	Gene Ontology	GO:0001102	1	59	0.220327	0.271111	TBX19
positive regulation of osteoblast differentiation	Gene Ontology	GO:0045669	1	60	0.223557	0.272999	CTHRC1
adenylate cyclase-inhibiting G protein-coupled receptor signaling pathway	Gene Ontology	GO:0007193	1	60	0.223557	0.272999	EDNRA
phospholipase C-activating G protein-coupled receptor signaling pathway	Gene Ontology	GO:0007200	1	60	0.223557	0.272999	ESR1
methylation	Gene Ontology	GO:0032259	1	60	0.223557	0.272999	COQ5
collagen trimer	Gene Ontology	GO:0005581	1	60	0.223557	0.272999	CTHRC1
phagocytosis	Gene Ontology	GO:0006909	1	60	0.223557	0.272999	SLAMF1
cellular response to glucose stimulus	Gene Ontology	GO:0071333	1	60	0.223557	0.272999	CYP7A1
syntaxin binding	Gene Ontology	GO:0019905	1	60	0.223557	0.272999	CACNA1A
positive regulation of gene expression	Gene Ontology	GO:0010628	3	391	0.223653	0.272999	MAPK14|IL1A|TLE1
magnesium ion binding	Gene Ontology	GO:0000287	2	214	0.224926	0.27431	PGM5|IDH1
positive regulation of T cell proliferation	Gene Ontology	GO:0042102	1	61	0.226774	0.275583	IL15
response to estrogen	Gene Ontology	GO:0043627	1	61	0.226774	0.275583	ESR1
regulation of growth	Gene Ontology	GO:0040008	1	61	0.226774	0.275583	BRMS1L
ficolin-1-rich granule membrane	Gene Ontology	GO:0101003	1	61	0.226774	0.275583	SERPINB10
protein kinase activity	Gene Ontology	GO:0004672	2	216	0.227966	0.276787	MOS|PEAK1
neuron projection morphogenesis	Gene Ontology	GO:0048812	1	62	0.229977	0.278735	NCKAP1
cis-Golgi network	Gene Ontology	GO:0005801	1	62	0.229977	0.278735	RAB29
positive regulation of interferon-gamma production	Gene Ontology	GO:0032729	1	63	0.233167	0.282103	SLAMF6
COPII vesicle coating	Gene Ontology	GO:0048208	1	63	0.233167	0.282103	F5
chloride channel activity	Gene Ontology	GO:0005254	1	64	0.236344	0.285193	SLC26A7
hippocampus development	Gene Ontology	GO:0021766	1	64	0.236344	0.285193	UBA6
protein targeting to peroxisome	Gene Ontology	GO:0006625	1	64	0.236344	0.285193	IDH1
cell differentiation	Gene Ontology	GO:0030154	4	596	0.237447	0.286272	CRX|FYN|ACVR1C|ETV7
response to insulin	Gene Ontology	GO:0032868	1	65	0.239508	0.287997	ACVR1C
peptidyl-threonine phosphorylation	Gene Ontology	GO:0018107	1	65	0.239508	0.287997	ACVR1B
extrinsic component of cytoplasmic side of plasma membrane	Gene Ontology	GO:0031234	1	65	0.239508	0.287997	FYN
circadian regulation of gene expression	Gene Ontology	GO:0032922	1	66	0.242659	0.290513	AHR
extracellular matrix disassembly	Gene Ontology	GO:0022617	1	66	0.242659	0.290513	MME
roof of mouth development	Gene Ontology	GO:0060021	1	66	0.242659	0.290513	TIPARP
regulation of blood pressure	Gene Ontology	GO:0008217	1	66	0.242659	0.290513	EDNRA
platelet alpha granule lumen	Gene Ontology	GO:0031093	1	66	0.242659	0.290513	F5
transcription regulator complex	Gene Ontology	GO:0005667	2	226	0.243203	0.290911	AHR|TLE1
response to glucose	Gene Ontology	GO:0009749	1	67	0.245797	0.293757	ACVR1C
DNA-binding transcription factor activity	Gene Ontology	GO:0003700	4	607	0.247252	0.29524	AHR|ATF7|CRX|ESR1
response to nutrient	Gene Ontology	GO:0007584	1	68	0.248922	0.296717	ASS1
synaptic vesicle membrane	Gene Ontology	GO:0030672	1	68	0.248922	0.296717	SH3GL2
brain development	Gene Ontology	GO:0007420	2	231	0.25084	0.298743	CACNA1A|UTP3
response to stimulus	Gene Ontology	GO:0050896	1	69	0.252034	0.299905	CRX
ubiquitin-protein transferase activity	Gene Ontology	GO:0004842	2	233	0.253896	0.30186	FBXO21|HECTD4
cerebral cortex development	Gene Ontology	GO:0021987	1	70	0.255133	0.302022	COL3A1
snRNA transcription by RNA polymerase II	Gene Ontology	GO:0042795	1	70	0.255133	0.302022	TAF11
positive regulation of protein binding	Gene Ontology	GO:0032092	1	70	0.255133	0.302022	CTHRC1
canonical Wnt signaling pathway	Gene Ontology	GO:0060070	1	70	0.255133	0.302022	FRZB
GABA-ergic synapse	Gene Ontology	GO:0098982	1	70	0.255133	0.302022	CALB1
synapse	Gene Ontology	GO:0045202	3	420	0.255432	0.302115	DSCAM|CALB1|CACNA1A
negative regulation of DNA-binding transcription factor activity	Gene Ontology	GO:0043433	1	71	0.25822	0.304101	ESR1
molecular adaptor activity	Gene Ontology	GO:0060090	1	71	0.25822	0.304101	PKP2
regulation of GTPase activity	Gene Ontology	GO:0043087	1	71	0.25822	0.304101	SIPA1L1
negative regulation of protein phosphorylation	Gene Ontology	GO:0001933	1	71	0.25822	0.304101	SH3GL2
ubiquitin-dependent ERAD pathway	Gene Ontology	GO:0030433	1	71	0.25822	0.304101	CCDC47
positive regulation of kinase activity	Gene Ontology	GO:0033674	1	72	0.261294	0.306931	GCN1
RNA phosphodiester bond hydrolysis, endonucleolytic	Gene Ontology	GO:0090502	1	72	0.261294	0.306931	POP5
negative regulation of cysteine-type endopeptidase activity involved in apoptotic process	Gene Ontology	GO:0043154	1	72	0.261294	0.306931	SH3RF1
protein-containing complex	Gene Ontology	GO:0032991	4	623	0.26167	0.30711	AHR|PRKAR2A|COQ5|ESR1
immune response	Gene Ontology	GO:0006955	3	427	0.263202	0.308644	IL1A|SEMA3C|IL15
positive regulation of protein catabolic process	Gene Ontology	GO:0045732	1	73	0.264355	0.30894	TIPARP
Ras protein signal transduction	Gene Ontology	GO:0007265	1	73	0.264355	0.30894	MAPK14
GDP binding	Gene Ontology	GO:0019003	1	73	0.264355	0.30894	RAB29
autophagosome	Gene Ontology	GO:0005776	1	73	0.264355	0.30894	RUFY3
circadian rhythm	Gene Ontology	GO:0007623	1	74	0.267404	0.310913	ASS1
transcription elongation from RNA polymerase II promoter	Gene Ontology	GO:0006368	1	74	0.267404	0.310913	MLLT3
RNA helicase activity	Gene Ontology	GO:0003724	1	74	0.267404	0.310913	DDX42
phagocytic vesicle membrane	Gene Ontology	GO:0030670	1	74	0.267404	0.310913	INPP5B
apical part of cell	Gene Ontology	GO:0045177	1	74	0.267404	0.310913	ITPR3
endoplasmic reticulum-Golgi intermediate compartment membrane	Gene Ontology	GO:0033116	1	74	0.267404	0.310913	F5
cholesterol metabolic process	Gene Ontology	GO:0008203	1	75	0.27044	0.314177	SQLE
actin cytoskeleton	Gene Ontology	GO:0015629	2	245	0.272248	0.31601	SMTN|PEAK1
cell body	Gene Ontology	GO:0044297	1	76	0.273463	0.316617	FYN
cellular oxidant detoxification	Gene Ontology	GO:0098869	1	76	0.273463	0.316617	MGST3
virus receptor activity	Gene Ontology	GO:0001618	1	76	0.273463	0.316617	SLAMF1
neutrophil chemotaxis	Gene Ontology	GO:0030593	1	77	0.276474	0.318907	JAML
endoplasmic reticulum-Golgi intermediate compartment	Gene Ontology	GO:0005793	1	77	0.276474	0.318907	INPP5B
sodium ion transport	Gene Ontology	GO:0006814	1	77	0.276474	0.318907	SLC4A4
cellular response to DNA damage stimulus	Gene Ontology	GO:0006974	2	248	0.276836	0.318907	UBA6|SPIDR
transcription coactivator activity	Gene Ontology	GO:0003713	2	248	0.276836	0.318907	TAF11|MED12L
chemical synaptic transmission	Gene Ontology	GO:0007268	2	248	0.276836	0.318907	CACNA1A|GRM5
axonogenesis	Gene Ontology	GO:0007409	1	78	0.279473	0.321406	NUMBL
calcium-dependent protein binding	Gene Ontology	GO:0048306	1	78	0.279473	0.321406	SELP
postsynaptic density	Gene Ontology	GO:0014069	2	251	0.281422	0.323376	SIPA1L1|FYN
protein import into nucleus	Gene Ontology	GO:0006606	1	79	0.282459	0.323754	MME
negative regulation of translation	Gene Ontology	GO:0017148	1	79	0.282459	0.323754	EIF4ENIF1
lipid catabolic process	Gene Ontology	GO:0016042	1	79	0.282459	0.323754	PLIN1
amyloid-beta binding	Gene Ontology	GO:0001540	1	80	0.285433	0.326617	CACNA1A
fibroblast growth factor receptor signaling pathway	Gene Ontology	GO:0008543	1	80	0.285433	0.326617	FRS2
cellular protein modification process	Gene Ontology	GO:0006464	1	81	0.288395	0.328363	USP25
retrograde transport, endosome to Golgi	Gene Ontology	GO:0042147	1	81	0.288395	0.328363	RAB29
cellular response to calcium ion	Gene Ontology	GO:0071277	1	81	0.288395	0.328363	CACNA1A
microtubule-based movement	Gene Ontology	GO:0007018	1	81	0.288395	0.328363	DNAH11
positive regulation of inflammatory response	Gene Ontology	GO:0050729	1	81	0.288395	0.328363	IL15
endopeptidase activity	Gene Ontology	GO:0004175	1	81	0.288395	0.328363	MME
memory	Gene Ontology	GO:0007613	1	82	0.291345	0.330898	ITPR3
double-strand break repair via homologous recombination	Gene Ontology	GO:0000724	1	82	0.291345	0.330898	SPIDR
calcium-mediated signaling	Gene Ontology	GO:0019722	1	82	0.291345	0.330898	CACNA1A
cholesterol homeostasis	Gene Ontology	GO:0042632	1	84	0.297207	0.336999	CYP7A1
spermatid development	Gene Ontology	GO:0007286	1	84	0.297207	0.336999	NECTIN3
protein deubiquitination	Gene Ontology	GO:0016579	2	262	0.298213	0.33786	USP25|ESR1
transcription regulatory region sequence-specific DNA binding	Gene Ontology	GO:0000976	2	263	0.299737	0.339306	AHR|RNF10
peptidase activity	Gene Ontology	GO:0008233	1	85	0.300121	0.33946	USP25
protein phosphatase binding	Gene Ontology	GO:0019903	1	86	0.303022	0.342178	MAPK14
positive regulation of peptidyl-tyrosine phosphorylation	Gene Ontology	GO:0050731	1	86	0.303022	0.342178	IL15
actin filament	Gene Ontology	GO:0005884	1	87	0.305911	0.344873	FYN
recycling endosome membrane	Gene Ontology	GO:0055038	1	87	0.305911	0.344873	SLC26A7
DNA-binding transcription activator activity, RNA polymerase II-specific	Gene Ontology	GO:0001228	3	466	0.306929	0.345736	TBX19|CRX|ESR1
SRP-dependent cotranslational protein targeting to membrane	Gene Ontology	GO:0006614	1	88	0.308788	0.346976	SEC63
transmembrane transporter activity	Gene Ontology	GO:0022857	1	88	0.308788	0.346976	MFSD8
P-body	Gene Ontology	GO:0000932	1	88	0.308788	0.346976	EIF4ENIF1
Wnt signaling pathway, planar cell polarity pathway	Gene Ontology	GO:0060071	1	89	0.311654	0.3482	CTHRC1
kinase activity	Gene Ontology	GO:0016301	1	89	0.311654	0.3482	CKMT2
viral entry into host cell	Gene Ontology	GO:0046718	1	89	0.311654	0.3482	SLAMF1
wound healing	Gene Ontology	GO:0042060	1	89	0.311654	0.3482	COL3A1
muscle organ development	Gene Ontology	GO:0007517	1	89	0.311654	0.3482	SMTN
protein tyrosine kinase activity	Gene Ontology	GO:0004713	1	89	0.311654	0.3482	FYN
cysteine-type endopeptidase activity	Gene Ontology	GO:0004197	1	89	0.311654	0.3482	USP25
positive regulation of interleukin-6 production	Gene Ontology	GO:0032755	1	90	0.314508	0.350817	IL1A
azurophil granule lumen	Gene Ontology	GO:0035578	1	90	0.314508	0.350817	LYZ
mitochondrion organization	Gene Ontology	GO:0007005	1	91	0.31735	0.353412	RAB29
dephosphorylation	Gene Ontology	GO:0016311	1	91	0.31735	0.353412	NT5DC4
regulation of lipid metabolic process	Gene Ontology	GO:0019216	1	92	0.32018	0.356275	CYP7A1
exocytosis	Gene Ontology	GO:0006887	1	93	0.322999	0.358539	SNX19
basement membrane	Gene Ontology	GO:0005604	1	93	0.322999	0.358539	AMTN
lipid droplet	Gene Ontology	GO:0005811	1	93	0.322999	0.358539	PLIN1
small GTPase mediated signal transduction	Gene Ontology	GO:0007264	1	94	0.325806	0.360779	DOCK2
interleukin-1-mediated signaling pathway	Gene Ontology	GO:0070498	1	94	0.325806	0.360779	IL1A
lysosomal lumen	Gene Ontology	GO:0043202	1	94	0.325806	0.360779	TCN2
cellular response to interferon-gamma	Gene Ontology	GO:0071346	1	95	0.328601	0.363581	ASS1
protein ubiquitination	Gene Ontology	GO:0016567	3	486	0.329497	0.364279	UBA6|CUL7|HECTD4
transforming growth factor beta receptor signaling pathway	Gene Ontology	GO:0007179	1	96	0.331385	0.365776	COL3A1
cell-matrix adhesion	Gene Ontology	GO:0007160	1	96	0.331385	0.365776	COL3A1
regulation of cell migration	Gene Ontology	GO:0030334	1	97	0.334157	0.366771	FYN
positive regulation of cold-induced thermogenesis	Gene Ontology	GO:0120162	1	97	0.334157	0.366771	DECR1
sarcolemma	Gene Ontology	GO:0042383	1	97	0.334157	0.366771	PGM5
kinase binding	Gene Ontology	GO:0019900	1	97	0.334157	0.366771	CACNA1A
integrin-mediated signaling pathway	Gene Ontology	GO:0007229	1	97	0.334157	0.366771	COL3A1
sodium ion transmembrane transport	Gene Ontology	GO:0035725	1	97	0.334157	0.366771	SLC4A4
defense response to Gram-positive bacterium	Gene Ontology	GO:0050830	1	97	0.334157	0.366771	LYZ
ubiquitin protein ligase activity	Gene Ontology	GO:0061630	2	286	0.334603	0.366967	RNF10|SH3RF1
chloride transmembrane transport	Gene Ontology	GO:1902476	1	98	0.336918	0.368035	SLC26A7
serine-type endopeptidase inhibitor activity	Gene Ontology	GO:0004867	1	98	0.336918	0.368035	SERPINB10
hormone activity	Gene Ontology	GO:0005179	1	98	0.336918	0.368035	TG
response to ethanol	Gene Ontology	GO:0045471	1	98	0.336918	0.368035	FYN
antigen processing and presentation of exogenous peptide antigen via MHC class II	Gene Ontology	GO:0019886	1	98	0.336918	0.368035	SH3GL2
regulation of membrane potential	Gene Ontology	GO:0042391	1	99	0.339668	0.370449	SLC4A4
melanosome	Gene Ontology	GO:0042470	1	99	0.339668	0.370449	RAB29
ion transport	Gene Ontology	GO:0006811	1	100	0.342406	0.372842	SLC26A7
mitotic spindle	Gene Ontology	GO:0072686	1	100	0.342406	0.372842	CKAP2L
phosphorylation	Gene Ontology	GO:0016310	1	101	0.345133	0.375216	CKMT2
response to oxidative stress	Gene Ontology	GO:0006979	1	101	0.345133	0.375216	IDH1
chromatin remodeling	Gene Ontology	GO:0006338	1	102	0.347849	0.377869	ESR1
protein heterodimerization activity	Gene Ontology	GO:0046982	2	297	0.35111	0.38111	AHR|TAF11
protein N-terminus binding	Gene Ontology	GO:0047485	1	104	0.353247	0.383126	TAF11
metalloendopeptidase activity	Gene Ontology	GO:0004222	1	106	0.358601	0.388319	MME
osteoblast differentiation	Gene Ontology	GO:0001649	1	106	0.358601	0.388319	CCDC47
ubiquitin ligase complex	Gene Ontology	GO:0000151	1	107	0.361261	0.390583	FBXO21
protease binding	Gene Ontology	GO:0002020	1	107	0.361261	0.390583	COL3A1
peroxisome	Gene Ontology	GO:0005777	1	108	0.36391	0.393138	IDH1
thiol-dependent ubiquitin-specific protease activity	Gene Ontology	GO:0004843	1	109	0.366549	0.395055	USP25
positive regulation of MAPK cascade	Gene Ontology	GO:0043410	1	109	0.366549	0.395055	MOS
proton transmembrane transport	Gene Ontology	GO:1902600	1	109	0.366549	0.395055	NDUFA4
positive regulation of neuron projection development	Gene Ontology	GO:0010976	1	111	0.371793	0.400078	FYN
cornification	Gene Ontology	GO:0070268	1	111	0.371793	0.400078	PKP2
molecular_function	Gene Ontology	GO:0003674	4	742	0.372168	0.400168	SIPA1L1|AMTN|DMRTC2|RSPH4A
positive regulation of DNA-binding transcription factor activity	Gene Ontology	GO:0051091	1	112	0.374399	0.401937	ESR1
stimulatory C-type lectin receptor signaling pathway	Gene Ontology	GO:0002223	1	112	0.374399	0.401937	FYN
regulation of ion transmembrane transport	Gene Ontology	GO:0034765	1	113	0.376994	0.404406	CACNA1A
histone deacetylase binding	Gene Ontology	GO:0042826	1	114	0.379578	0.40686	BRMS1L
response to bacterium	Gene Ontology	GO:0009617	1	115	0.382152	0.408661	RAB29
calcium ion transmembrane transport	Gene Ontology	GO:0070588	1	115	0.382152	0.408661	CACNA1A
glucose homeostasis	Gene Ontology	GO:0042593	1	115	0.382152	0.408661	HECTD4
intermediate filament	Gene Ontology	GO:0005882	1	117	0.387268	0.413809	PKP2
actin filament organization	Gene Ontology	GO:0007015	1	118	0.38981	0.416202	PDLIM3
RNA polymerase II transcription regulatory region sequence-specific DNA binding	Gene Ontology	GO:0000977	2	327	0.39536	0.4218	TBX19|ETV7
late endosome membrane	Gene Ontology	GO:0031902	1	121	0.397373	0.423618	VPS39
transmembrane receptor protein tyrosine kinase signaling pathway	Gene Ontology	GO:0007169	1	123	0.402364	0.428272	FYN
carbohydrate metabolic process	Gene Ontology	GO:0005975	1	123	0.402364	0.428272	PGM5
chromatin	Gene Ontology	GO:0000785	1	124	0.404844	0.430578	ANKRD17
positive regulation of apoptotic process	Gene Ontology	GO:0043065	2	335	0.406935	0.432467	FRZB|ACVR1C
neuron projection	Gene Ontology	GO:0043005	2	336	0.408375	0.433661	GRM5|CALB1
cell projection	Gene Ontology	GO:0042995	1	127	0.412222	0.43707	CACNA1A
recycling endosome	Gene Ontology	GO:0055037	1	127	0.412222	0.43707	RAB29
positive regulation of angiogenesis	Gene Ontology	GO:0045766	1	131	0.421918	0.446316	IL1A
anatomical structure morphogenesis	Gene Ontology	GO:0009653	1	131	0.421918	0.446316	TBX19
SH3 domain binding	Gene Ontology	GO:0017124	1	131	0.421918	0.446316	INPP5J
cell division	Gene Ontology	GO:0051301	2	346	0.422676	0.446773	SPDL1|NEK9
microtubule cytoskeleton organization	Gene Ontology	GO:0000226	1	133	0.426707	0.450231	CUL7
membrane organization	Gene Ontology	GO:0061024	1	133	0.426707	0.450231	SH3GL2
protein-containing complex binding	Gene Ontology	GO:0044877	2	349	0.426932	0.450231	NDUFA4|DEPDC5
apical plasma membrane	Gene Ontology	GO:0016324	2	354	0.433989	0.457321	SLC4A4|SLC14A2
response to lipopolysaccharide	Gene Ontology	GO:0032496	1	137	0.436166	0.45891	SELP
oxidoreductase activity	Gene Ontology	GO:0016491	1	137	0.436166	0.45891	AKR1D1
negative regulation of neuron apoptotic process	Gene Ontology	GO:0043524	1	138	0.438506	0.461019	FYN
antigen binding	Gene Ontology	GO:0003823	1	139	0.440837	0.463115	SLAMF1
late endosome	Gene Ontology	GO:0005770	1	140	0.443158	0.465197	RUFY3
zinc ion binding	Gene Ontology	GO:0008270	4	820	0.44458	0.466333	MME|ZCCHC9|CALB1|ESR1
cell cortex	Gene Ontology	GO:0005938	1	142	0.447771	0.468606	CYTIP
cell population proliferation	Gene Ontology	GO:0008283	1	142	0.447771	0.468606	EDNRA
cell-cell adhesion	Gene Ontology	GO:0098609	1	142	0.447771	0.468606	PKP2
nucleic acid binding	Gene Ontology	GO:0003676	1	145	0.454621	0.475411	PRDM7
negative regulation of endopeptidase activity	Gene Ontology	GO:0010951	1	149	0.463622	0.484455	SERPINB10
regulation of cell shape	Gene Ontology	GO:0008360	1	150	0.465849	0.486411	FYN
ciliary basal body	Gene Ontology	GO:0036064	1	151	0.468067	0.488356	TBC1D30
protein localization to plasma membrane	Gene Ontology	GO:0072659	1	152	0.470276	0.490287	PKP2
ribonucleoprotein complex	Gene Ontology	GO:1990904	1	156	0.47902	0.499024	GRSF1
external side of plasma membrane	Gene Ontology	GO:0009897	2	392	0.486036	0.505949	SELP|ANTXR1
response to hypoxia	Gene Ontology	GO:0001666	1	160	0.487621	0.507214	EDNRA
negative regulation of cell population proliferation	Gene Ontology	GO:0008285	2	394	0.488693	0.507945	FRZB|IL1A
peptidyl-serine phosphorylation	Gene Ontology	GO:0018105	1	161	0.489749	0.508657	MAPK14
growth factor activity	Gene Ontology	GO:0008083	1	162	0.491868	0.510471	AMBN
heparin binding	Gene Ontology	GO:0008201	1	163	0.493979	0.512274	SELP
mitochondrial outer membrane	Gene Ontology	GO:0005741	1	166	0.500258	0.518394	ASS1
structural molecule activity	Gene Ontology	GO:0005198	1	168	0.504401	0.522293	PGM5
serine-type endopeptidase activity	Gene Ontology	GO:0004252	1	169	0.50646	0.524029	TMPRSS15
carbohydrate binding	Gene Ontology	GO:0030246	1	172	0.512585	0.529968	LGALS8
RNA polymerase II cis-regulatory region sequence-specific DNA binding	Gene Ontology	GO:0000978	3	656	0.514533	0.531261	TBX19|CRX|ESR1
translation	Gene Ontology	GO:0006412	1	173	0.51461	0.531261	GCN1
T cell receptor signaling pathway	Gene Ontology	GO:0050852	1	174	0.516627	0.532541	FYN
trans-Golgi network	Gene Ontology	GO:0005802	1	174	0.516627	0.532541	RAB29
keratinization	Gene Ontology	GO:0031424	1	175	0.518635	0.53421	PKP2
proteasome-mediated ubiquitin-dependent protein catabolic process	Gene Ontology	GO:0043161	1	181	0.530512	0.546007	UBXN2B
olfactory receptor activity	Gene Ontology	GO:0004984	2	427	0.531282	0.546007	OR13C4|OR13C3
detection of chemical stimulus involved in sensory perception of smell	Gene Ontology	GO:0050911	2	427	0.531282	0.546007	OR13C4|OR13C3
cellular_component	Gene Ontology	GO:0005575	2	433	0.538764	0.553282	SIPA1L1|DMRTC2
protein C-terminus binding	Gene Ontology	GO:0008022	1	189	0.545896	0.560187	SH3GL2
cell junction	Gene Ontology	GO:0030054	1	190	0.547784	0.561703	PKP2
transcription corepressor activity	Gene Ontology	GO:0003714	1	194	0.555256	0.56894	TLE1
calmodulin binding	Gene Ontology	GO:0005516	1	200	0.566234	0.579756	PDE1A
multicellular organism development	Gene Ontology	GO:0007275	2	462	0.573763	0.587027	PEX1|TLE1
visual perception	Gene Ontology	GO:0007601	1	206	0.576943	0.589841	CRX
positive regulation of ERK1 and ERK2 cascade	Gene Ontology	GO:0070374	1	207	0.578703	0.591199	SLAMF1
actin filament binding	Gene Ontology	GO:0051015	1	208	0.580454	0.592547	ANTXR1
cilium	Gene Ontology	GO:0005929	1	212	0.58739	0.599181	TBC1D30
signaling receptor activity	Gene Ontology	GO:0038023	1	214	0.590815	0.602227	SEC63
G protein-coupled receptor activity	Gene Ontology	GO:0004930	3	739	0.594828	0.605868	OR13C4|GRM5|OR13C3
endosome membrane	Gene Ontology	GO:0010008	1	220	0.60092	0.611619	ANTXR1
DNA repair	Gene Ontology	GO:0006281	1	224	0.60752	0.61742	FANCA
cell-cell signaling	Gene Ontology	GO:0007267	1	224	0.60752	0.61742	IL15
positive regulation of cell migration	Gene Ontology	GO:0030335	1	227	0.612398	0.621917	SEMA3C
ATPase activity	Gene Ontology	GO:0016887	1	229	0.615616	0.624723	ABCC3
positive regulation of cell population proliferation	Gene Ontology	GO:0008284	2	501	0.617744	0.626419	IL15|SLAMF1
membrane raft	Gene Ontology	GO:0045121	1	237	0.628227	0.636578	FYN
angiogenesis	Gene Ontology	GO:0001525	1	238	0.629774	0.637675	MAPK14
protein domain specific binding	Gene Ontology	GO:0019904	1	239	0.631314	0.638764	PRKAR2A
cell cycle	Gene Ontology	GO:0007049	1	245	0.640426	0.647505	AHR
mRNA splicing, via spliceosome	Gene Ontology	GO:0000398	1	246	0.641922	0.64854	DDX42
DNA-binding transcription repressor activity, RNA polymerase II-specific	Gene Ontology	GO:0001227	1	253	0.652227	0.658466	ETV7
negative regulation of transcription, DNA-templated	Gene Ontology	GO:0045892	2	536	0.654196	0.659968	AHR|TLE1
protein polyubiquitination	Gene Ontology	GO:0000209	1	267	0.67196	0.677391	FBXO21
cell surface receptor signaling pathway	Gene Ontology	GO:0007166	1	286	0.696973	0.70209	MAPK14
biological_process	Gene Ontology	GO:0008150	2	594	0.708466	0.713144	SIPA1L1|DMRTC2
microtubule	Gene Ontology	GO:0005874	1	305	0.720089	0.724312	DNAH11
nuclear body	Gene Ontology	GO:0016604	1	307	0.722418	0.726123	UBN1
Golgi membrane	Gene Ontology	GO:0000139	2	616	0.727124	0.730318	F5|SH3GL2
GTPase activity	Gene Ontology	GO:0003924	1	320	0.737093	0.739248	RAB29
protein transport	Gene Ontology	GO:0015031	1	320	0.737093	0.739248	EIF4ENIF1
GTP binding	Gene Ontology	GO:0005525	1	373	0.789357	0.791087	RAB29
spermatogenesis	Gene Ontology	GO:0007283	1	404	0.814994	0.816184	INPP5B
sequence-specific DNA binding	Gene Ontology	GO:0043565	1	405	0.815767	0.816362	MME
negative regulation of apoptotic process	Gene Ontology	GO:0043066	1	487	0.869364	0.869364	SH3RF1
