# Supplementary material for: Genome-Wide Selection Signal Analysis to Investigate Wide Genomic Heredity Divergence between Eurasian Wild Boar and Domestic Pig
Source: Animals (Basel). 2023 Jun 30;13(13):2158. doi: 10.3390/ani13132158 (PMC10339963; doi:10.3390/ani13132158)
Supplement: Supplementary file 1 [file animals-13-02158-s001.zip › Table S5.xlsx]

## Sheet: Sheet1
Table S5 Europe KEGG analysis of 5% intersected candidate genes (DG vs WG) from using FST and XPEHH
class1	class2	Term	Database	ID	Input number	Background number	P-Value	Corrected P-Value	Input
Organismal Systems	Immune system	Fc gamma R-mediated phagocytosis	KEGG PATHWAY	hsa04666	4	94	0.000153329	0.0201004	VAV1|PLPP2|AKT3|LYN
Organismal Systems	Immune system	Insulin resistance	KEGG PATHWAY	hsa04931	4	108	0.000256055	0.0201004	GFPT2|AKT3|TEP1|FOXO1
Environmental Information Processing	Signal transduction	FoxO signaling pathway	KEGG PATHWAY	hsa04068	4	132	0.000534728	0.0234034	FOXO1|AKT3|TEP1|SGK2
Organismal Systems	Immune system	Apoptosis	KEGG PATHWAY	hsa04210	4	136	0.000596264	0.0234034	CASP10|DAXX|AKT3|CFLAR
Organismal Systems	Immune system	Fc epsilon RI signaling pathway	KEGG PATHWAY	hsa04664	3	68	0.000976613	0.0306657	VAV1|LYN|AKT3
Organismal Systems	Immune system	B cell receptor signaling pathway	KEGG PATHWAY	hsa04662	3	82	0.00164184	0.0429616	VAV1|LYN|AKT3
Organismal Systems	Immune system	Chemokine signaling pathway	KEGG PATHWAY	hsa04062	4	190	0.0019897	0.0446261	VAV1|LYN|AKT3|GRK3
Human Diseases	Cancer: specific types	Prostate cancer	KEGG PATHWAY	hsa05215	3	97	0.0026099	0.0512192	FOXO1|AKT3|TEP1
Environmental Information Processing	Signal transduction	TNF signaling pathway	KEGG PATHWAY	hsa04668	3	112	0.00386966	0.067504	CASP10|CFLAR|AKT3
Organismal Systems	Immune system	Platelet activation	KEGG PATHWAY	hsa04611	3	124	0.00510359	0.0793791	LYN|AKT3|PRKG1
Cellular Processes	Transport and catabolism	Autophagy - animal	KEGG PATHWAY	hsa04140	3	128	0.00556159	0.0793791	CFLAR|AKT3|TEP1
Organismal Systems	Digestive system	Fat digestion and absorption	KEGG PATHWAY	hsa04975	2	41	0.00615039	0.0804676	PLPP2|ABCA1
Human Diseases	Endocrine and metabolic disease	Type I diabetes mellitus	KEGG PATHWAY	hsa04940	2	43	0.00671919	0.0811471	CD80|CPE
Environmental Information Processing	Membrane transport	ABC transporters	KEGG PATHWAY	hsa02010	2	45	0.00731096	0.0819872	ABCB11|ABCA1
Organismal Systems	Sensory system	Olfactory transduction	KEGG PATHWAY	hsa04740	5	448	0.00805852	0.0843458	OR13C4|OR10G3|PRKG1|GRK3|OR13C3
Organismal Systems	Digestive system	Cholesterol metabolism	KEGG PATHWAY	hsa04979	2	50	0.00888922	0.0872254	ABCB11|ABCA1
Cellular Processes	Cell growth and death	Cellular senescence	KEGG PATHWAY	hsa04218	3	160	0.0101114	0.0889094	FOXO1|AKT3|TEP1
Organismal Systems	Endocrine system	Regulation of lipolysis in adipocytes	KEGG PATHWAY	hsa04923	2	55	0.0106054	0.0889094	AKT3|PRKG1
Environmental Information Processing	Signal transduction	cGMP-PKG signaling pathway	KEGG PATHWAY	hsa04022	3	167	0.0113243	0.0889094	KCNJ8|AKT3|PRKG1
Human Diseases	Cancer: specific types	Endometrial cancer	KEGG PATHWAY	hsa05213	2	58	0.0116997	0.0889094	AKT3|TEP1
Organismal Systems	Nervous system	Long-term depression	KEGG PATHWAY	hsa04730	2	60	0.0124556	0.0889094	LYN|PRKG1
Organismal Systems	Aging	Longevity regulating pathway - multiple species	KEGG PATHWAY	hsa04213	2	62	0.0132324	0.0889094	FOXO1|AKT3
Human Diseases	Infectious disease: viral	Human papillomavirus infection	KEGG PATHWAY	hsa05165	4	330	0.01328	0.0889094	FOXO1|AKT3|TEP1|PARD6B
Human Diseases	Infectious disease: bacterial	Tuberculosis	KEGG PATHWAY	hsa05152	3	179	0.0135912	0.0889094	PLA2R1|CASP10|AKT3
Human Diseases	Cancer: overview	Central carbon metabolism in cancer	KEGG PATHWAY	hsa05230	2	69	0.0161114	0.0893092	AKT3|TEP1
Organismal Systems	Digestive system	Bile secretion	KEGG PATHWAY	hsa04976	2	72	0.0174199	0.0893092	SLC51A|ABCB11
Human Diseases	Cancer: specific types	Melanoma	KEGG PATHWAY	hsa05218	2	72	0.0174199	0.0893092	AKT3|TEP1
Cellular Processes	Cell growth and death	p53 signaling pathway	KEGG PATHWAY	hsa04115	2	72	0.0174199	0.0893092	TEP1|SERPINB5
Human Diseases	Drug resistance: antineoplastic	Platinum drug resistance	KEGG PATHWAY	hsa01524	2	73	0.0178658	0.0893092	AKT3|TOP2A
Cellular Processes	Cellular community - eukaryotes	Focal adhesion	KEGG PATHWAY	hsa04510	3	199	0.0179046	0.0893092	VAV1|AKT3|TEP1
Metabolism	Carbohydrate metabolism	Inositol phosphate metabolism	KEGG PATHWAY	hsa00562	2	74	0.0183165	0.0893092	INPP5B|TEP1
Metabolism	Infectious disease: viral	Epstein-Barr virus infection	KEGG PATHWAY	hsa05169	3	201	0.0183731	0.0893092	TAPBP|LYN|AKT3
Human Diseases	Cancer: specific types	Glioma	KEGG PATHWAY	hsa05214	2	75	0.018772	0.0893092	AKT3|TEP1
Environmental Information Processing	Signal transduction	Rap1 signaling pathway	KEGG PATHWAY	hsa04015	3	210	0.0205654	0.092591	VAV1|AKT3|PARD6B
Human Diseases	Drug resistance: antineoplastic	EGFR tyrosine kinase inhibitor resistance	KEGG PATHWAY	hsa01521	2	79	0.0206413	0.092591	AKT3|TEP1
Human Diseases	Cancer: overview	PD-L1 expression and PD-1 checkpoint pathway in cancer	KEGG PATHWAY	hsa05235	2	89	0.0256358	0.108779	AKT3|TEP1
Organismal Systems	Aging	Longevity regulating pathway	KEGG PATHWAY	hsa04211	2	89	0.0256358	0.108779	FOXO1|AKT3
Human Diseases	Cancer: specific types	Small cell lung cancer	KEGG PATHWAY	hsa05222	2	93	0.0277575	0.112874	AKT3|TEP1
Human Diseases	Drug resistance: antineoplastic	Endocrine resistance	KEGG PATHWAY	hsa01522	2	98	0.0305052	0.112874	ABCB11|AKT3
Human Diseases	Cancer: overview	Choline metabolism in cancer	KEGG PATHWAY	hsa05231	2	99	0.0310672	0.112874	PLPP2|AKT3
Organismal Systems	Endocrine system	Progesterone-mediated oocyte maturation	KEGG PATHWAY	hsa04914	2	99	0.0310672	0.112874	MOS|AKT3
Environmental Information Processing	Signal transduction	Phosphatidylinositol signaling system	KEGG PATHWAY	hsa04070	2	99	0.0310672	0.112874	INPP5B|TEP1
Human Diseases	Endocrine and metabolic disease	AGE-RAGE signaling pathway in diabetic complications	KEGG PATHWAY	hsa04933	2	100	0.0316334	0.112874	FOXO1|AKT3
Environmental Information Processing	Signal transduction	NF-kappa B signaling pathway	KEGG PATHWAY	hsa04064	2	100	0.0316334	0.112874	CFLAR|LYN
Human Diseases	Infectious disease: parasitic	Chagas disease (American trypanosomiasis)	KEGG PATHWAY	hsa05142	2	103	0.0333561	0.113369	CFLAR|AKT3
Organismal Systems	Immune system	T cell receptor signaling pathway	KEGG PATHWAY	hsa04660	2	103	0.0333561	0.113369	VAV1|AKT3
Organismal Systems	Immune system	Toll-like receptor signaling pathway	KEGG PATHWAY	hsa04620	2	104	0.0339384	0.113369	CD80|AKT3
Organismal Systems	Endocrine system	Glucagon signaling pathway	KEGG PATHWAY	hsa04922	2	106	0.0351149	0.114855	FOXO1|AKT3
Environmental Information Processing	Signal transduction	Sphingolipid signaling pathway	KEGG PATHWAY	hsa04071	2	119	0.0431354	0.134128	AKT3|TEP1
Organismal Systems	Endocrine system	Thyroid hormone signaling pathway	KEGG PATHWAY	hsa04919	2	119	0.0431354	0.134128	FOXO1|AKT3
Environmental Information Processing	Signal transduction	AMPK signaling pathway	KEGG PATHWAY	hsa04152	2	120	0.0437782	0.134128	FOXO1|AKT3
Human Diseases	Infectious disease: bacterial	Yersinia infection	KEGG PATHWAY	hsa05135	2	121	0.0444246	0.134128	VAV1|AKT3
Metabolism	Lipid metabolism	Steroid biosynthesis	KEGG PATHWAY	hsa00100	1	19	0.0530127	0.157038	MSMO1
Organismal Systems	Endocrine system	Insulin signaling pathway	KEGG PATHWAY	hsa04910	2	137	0.055235	0.160591	FOXO1|AKT3
Human Diseases	Cancer: specific types	Breast cancer	KEGG PATHWAY	hsa05224	2	147	0.0624117	0.177035	AKT3|TEP1
Environmental Information Processing	Signal transduction	Phospholipase D signaling pathway	KEGG PATHWAY	hsa04072	2	148	0.0631461	0.177035	PLPP2|AKT3
Environmental Information Processing	Signal transduction	mTOR signaling pathway	KEGG PATHWAY	hsa04150	2	153	0.0668617	0.184163	AKT3|TEP1
Human Diseases	Infectious disease: viral	Hepatitis C	KEGG PATHWAY	hsa05160	2	155	0.068368	0.185065	CFLAR|AKT3
Metabolism	Lipid metabolism	Fatty acid elongation	KEGG PATHWAY	hsa00062	1	27	0.0734295	0.188663	THEM5
Cellular Processes	Cell growth and death	Necroptosis	KEGG PATHWAY	hsa04217	2	162	0.0737273	0.188663	CFLAR|USP16
Environmental Information Processing	Signal transduction	PI3K-Akt signaling pathway	KEGG PATHWAY	hsa04151	3	354	0.0739048	0.188663	AKT3|TEP1|SGK2
Human Diseases	Infectious disease: viral	Hepatitis B	KEGG PATHWAY	hsa05161	2	163	0.0745037	0.188663	CASP10|AKT3
Human Diseases	Cancer: specific types	Hepatocellular carcinoma	KEGG PATHWAY	hsa05225	2	168	0.0784249	0.19544	AKT3|TEP1
Organismal Systems	Development and regeneration	Axon guidance	KEGG PATHWAY	hsa04360	2	181	0.0889118	0.218112	SEMA3E|PARD6B
Human Diseases	Infectious disease: viral	Kaposi sarcoma-associated herpesvirus infection	KEGG PATHWAY	hsa05167	2	186	0.0930509	0.221348	LYN|AKT3
Human Diseases	Cancer: overview	Transcriptional misregulation in cancer	KEGG PATHWAY	hsa05202	2	186	0.0930509	0.221348	FOXO1|PROM1
Metabolism	Amino acid metabolism	Tyrosine metabolism	KEGG PATHWAY	hsa00350	1	36	0.0958776	0.221365	TYRP1
Metabolism	Amino acid metabolism	Alanine, aspartate and glutamate metabolism	KEGG PATHWAY	hsa00250	1	36	0.0958776	0.221365	GFPT2
Metabolism	Global and overview maps	Metabolic pathways	KEGG PATHWAY	hsa01100	7	1433	0.0978799	0.222712	MSMO1|TYRP1|INPP5B|PLPP2|TEP1|TRAK2|GFPT2
Human Diseases	Immune disease	Allograft rejection	KEGG PATHWAY	hsa05330	1	38	0.100792	0.226063	CD80
Human Diseases	Cancer: overview	Viral carcinogenesis	KEGG PATHWAY	hsa05203	2	201	0.10579	0.232522	LYN|SND1
Human Diseases	Cancer: overview	Proteoglycans in cancer	KEGG PATHWAY	hsa05205	2	203	0.107523	0.232522	VAV1|AKT3
Human Diseases	Immune disease	Graft-versus-host disease	KEGG PATHWAY	hsa05332	1	41	0.108115	0.232522	CD80
Organismal Systems	Digestive system	Carbohydrate digestion and absorption	KEGG PATHWAY	hsa04973	1	44	0.115379	0.234703	AKT3
Human Diseases	Infectious disease: viral	Human immunodeficiency virus 1 infection	KEGG PATHWAY	hsa05170	2	212	0.115415	0.234703	TAPBP|AKT3
Environmental Information Processing	Signal transduction	cAMP signaling pathway	KEGG PATHWAY	hsa04024	2	214	0.117188	0.234703	VAV1|AKT3
Cellular Processes	Cell motility	Regulation of actin cytoskeleton	KEGG PATHWAY	hsa04810	2	214	0.117188	0.234703	MOS|VAV1
Genetic Information Processing	Transcription	Basal transcription factors	KEGG PATHWAY	hsa03022	1	45	0.117787	0.234703	TAF4B
Human Diseases	Infectious disease: viral	Human T-cell leukemia virus 1 infection	KEGG PATHWAY	hsa05166	2	219	0.121652	0.234703	AKT3|TEP1
Environmental Information Processing	Signal transduction	Hedgehog signaling pathway	KEGG PATHWAY	hsa04340	1	47	0.122584	0.234703	GRK3
Metabolism	Lipid metabolism	Ether lipid metabolism	KEGG PATHWAY	hsa00565	1	47	0.122584	0.234703	PLPP2
Metabolism	Lipid metabolism	Sphingolipid metabolism	KEGG PATHWAY	hsa00600	1	47	0.122584	0.234703	PLPP2
Metabolism	Carbohydrate metabolism	Amino sugar and nucleotide sugar metabolism	KEGG PATHWAY	hsa00520	1	48	0.124972	0.235231	GFPT2
Human Diseases	Infectious disease: viral	Human cytomegalovirus infection	KEGG PATHWAY	hsa05163	2	225	0.127063	0.235231	TAPBP|AKT3
Organismal Systems	Immune system	Intestinal immune network for IgA production	KEGG PATHWAY	hsa04672	1	49	0.127355	0.235231	CD80
Human Diseases	Neurodegenerative disease	Amyotrophic lateral sclerosis (ALS)	KEGG PATHWAY	hsa05014	1	51	0.1321	0.241159	DAXX
Human Diseases	Immune disease	Autoimmune thyroid disease	KEGG PATHWAY	hsa05320	1	53	0.13682	0.246904	CD80
Genetic Information Processing	Replication and repair	Fanconi anemia pathway	KEGG PATHWAY	hsa03460	1	54	0.13917	0.248292	POLI
Human Diseases	Infectious disease: bacterial	Legionellosis	KEGG PATHWAY	hsa05134	1	55	0.141514	0.249637	HBS1L
Cellular Processes	Transport and catabolism	Endocytosis	KEGG PATHWAY	hsa04144	2	244	0.144555	0.252168	GRK3|PARD6B
Metabolism	Amino acid metabolism	Lysine degradation	KEGG PATHWAY	hsa00310	1	59	0.150827	0.255775	KMT2C
Environmental Information Processing	Signal transduction	VEGF signaling pathway	KEGG PATHWAY	hsa04370	1	59	0.150827	0.255775	AKT3
Human Diseases	Infectious disease: viral	Herpes simplex virus 1 infection	KEGG PATHWAY	hsa05168	3	492	0.152402	0.255775	TAPBP|DAXX|AKT3
Human Diseases	Cardiovascular disease	Viral myocarditis	KEGG PATHWAY	hsa05416	1	60	0.153139	0.255775	CD80
Metabolism	Lipid metabolism	Glycerolipid metabolism	KEGG PATHWAY	hsa00561	1	61	0.155446	0.256894	PLPP2
Human Diseases	Cancer: specific types	Non-small cell lung cancer	KEGG PATHWAY	hsa05223	1	66	0.166884	0.267823	AKT3
Human Diseases	Cancer: specific types	Acute myeloid leukemia	KEGG PATHWAY	hsa05221	1	66	0.166884	0.267823	AKT3
Metabolism	Metabolism of cofactors and vitamins	Retinol metabolism	KEGG PATHWAY	hsa00830	1	67	0.169153	0.267823	SDR16C5
Human Diseases	Cancer: specific types	Renal cell carcinoma	KEGG PATHWAY	hsa05211	1	69	0.173673	0.267823	AKT3
Organismal Systems	Endocrine system	Adipocytokine signaling pathway	KEGG PATHWAY	hsa04920	1	69	0.173673	0.267823	AKT3
Organismal Systems	Endocrine system	Prolactin signaling pathway	KEGG PATHWAY	hsa04917	1	70	0.175924	0.267823	AKT3
Organismal Systems	Immune system	RIG-I-like receptor signaling pathway	KEGG PATHWAY	hsa04622	1	70	0.175924	0.267823	CASP10
Human Diseases	Infectious disease: bacterial	Epithelial cell signaling in Helicobacter pylori infection	KEGG PATHWAY	hsa05120	1	70	0.175924	0.267823	LYN
Human Diseases	Cancer: overview	Pathways in cancer	KEGG PATHWAY	hsa05200	3	530	0.177412	0.267823	FOXO1|AKT3|TEP1
Human Diseases	Cancer: specific types	Pancreatic cancer	KEGG PATHWAY	hsa05212	1	75	0.187088	0.279741	AKT3
Human Diseases	Cancer: specific types	Chronic myeloid leukemia	KEGG PATHWAY	hsa05220	1	76	0.189302	0.280382	AKT3
Organismal Systems	Immune system	Antigen processing and presentation	KEGG PATHWAY	hsa04612	1	77	0.191511	0.281002	TAPBP
Environmental Information Processing	Signal transduction	MAPK signaling pathway	KEGG PATHWAY	hsa04010	2	295	0.193571	0.281394	DAXX|AKT3
Genetic Information Processing	Folding, sorting and degradation	RNA degradation	KEGG PATHWAY	hsa03018	1	79	0.195911	0.281898	DHX36
Human Diseases	Cancer: overview	MicroRNAs in cancer	KEGG PATHWAY	hsa05206	2	299	0.197508	0.281898	TEP1|SERPINB5
Organismal Systems	Sensory system	Taste transduction	KEGG PATHWAY	hsa04742	1	83	0.204639	0.289444	SCN9A
Environmental Information Processing	Signal transduction	ErbB signaling pathway	KEGG PATHWAY	hsa04012	1	85	0.208968	0.290207	AKT3
Human Diseases	Cancer: specific types	Colorectal cancer	KEGG PATHWAY	hsa05210	1	86	0.211123	0.290207	AKT3
Cellular Processes	Cellular community - eukaryotes	Gap junction	KEGG PATHWAY	hsa04540	1	88	0.215417	0.290207	PRKG1
Organismal Systems	Nervous system	GABAergic synapse	KEGG PATHWAY	hsa04727	1	89	0.217555	0.290207	TRAK2
Organismal Systems	Digestive system	Salivary secretion	KEGG PATHWAY	hsa04970	1	90	0.219688	0.290207	PRKG1
Organismal Systems	Digestive system	Protein digestion and absorption	KEGG PATHWAY	hsa04974	1	90	0.219688	0.290207	SLC7A9
Human Diseases	Substance dependence	Morphine addiction	KEGG PATHWAY	hsa05032	1	91	0.221814	0.290207	GRK3
Genetic Information Processing	Translation	mRNA surveillance pathway	KEGG PATHWAY	hsa03015	1	91	0.221814	0.290207	HBS1L
Human Diseases	Immune disease	Rheumatoid arthritis	KEGG PATHWAY	hsa05323	1	91	0.221814	0.290207	CD80
Organismal Systems	Environmental adaptation	Circadian entrainment	KEGG PATHWAY	hsa04713	1	97	0.234454	0.301716	PRKG1
Metabolism	Lipid metabolism	Glycerophospholipid metabolism	KEGG PATHWAY	hsa00564	1	97	0.234454	0.301716	PLPP2
Organismal Systems	Endocrine system	Melanogenesis	KEGG PATHWAY	hsa04916	1	101	0.242768	0.309874	TYRP1
Organismal Systems	Immune system	C-type lectin receptor signaling pathway	KEGG PATHWAY	hsa04625	1	104	0.248944	0.315195	AKT3
Environmental Information Processing	Signal transduction	HIF-1 signaling pathway	KEGG PATHWAY	hsa04066	1	109	0.259127	0.325464	AKT3
Organismal Systems	Nervous system	Cholinergic synapse	KEGG PATHWAY	hsa04725	1	112	0.265171	0.327599	AKT3
Organismal Systems	Immune system	Leukocyte transendothelial migration	KEGG PATHWAY	hsa04670	1	112	0.265171	0.327599	VAV1
Human Diseases	Infectious disease: parasitic	Toxoplasmosis	KEGG PATHWAY	hsa05145	1	113	0.267175	0.327599	AKT3
Organismal Systems	Nervous system	Glutamatergic synapse	KEGG PATHWAY	hsa04724	1	114	0.269174	0.327599	GRK3
Organismal Systems	Nervous system	Neurotrophin signaling pathway	KEGG PATHWAY	hsa04722	1	119	0.279085	0.337049	AKT3
Cellular Processes	Transport and catabolism	Lysosome	KEGG PATHWAY	hsa04142	1	123	0.286918	0.343864	MFSD8
Cellular Processes	Cell growth and death	Oocyte meiosis	KEGG PATHWAY	hsa04114	1	128	0.296591	0.348283	MOS
Organismal Systems	Development and regeneration	Osteoclast differentiation	KEGG PATHWAY	hsa04380	1	128	0.296591	0.348283	AKT3
Organismal Systems	Endocrine system	Relaxin signaling pathway	KEGG PATHWAY	hsa04926	1	130	0.300424	0.348283	AKT3
Organismal Systems	Immune system	Natural killer cell mediated cytotoxicity	KEGG PATHWAY	hsa04650	1	131	0.302333	0.348283	VAV1
Organismal Systems	Nervous system	Dopaminergic synapse	KEGG PATHWAY	hsa04728	1	131	0.302333	0.348283	AKT3
Organismal Systems	Circulatory system	Vascular smooth muscle contraction	KEGG PATHWAY	hsa04270	1	132	0.304236	0.348283	PRKG1
Human Diseases	Immune disease	Systemic lupus erythematosus	KEGG PATHWAY	hsa05322	1	133	0.306134	0.348283	CD80
Environmental Information Processing	Signal transduction	Apelin signaling pathway	KEGG PATHWAY	hsa04371	1	137	0.313676	0.350537	AKT3
Human Diseases	Infectious disease: viral	Measles	KEGG PATHWAY	hsa05162	1	138	0.315549	0.350537	AKT3
Organismal Systems	Endocrine system	Estrogen signaling pathway	KEGG PATHWAY	hsa04915	1	138	0.315549	0.350537	AKT3
Human Diseases	Cardiovascular disease	Fluid shear stress and atherosclerosis	KEGG PATHWAY	hsa05418	1	139	0.317417	0.350537	AKT3
Cellular Processes	Cellular community - eukaryotes	Signaling pathways regulating pluripotency of stem cells	KEGG PATHWAY	hsa04550	1	140	0.319279	0.350537	AKT3
Environmental Information Processing	Signaling molecules and interaction	Cell adhesion molecules (CAMs)	KEGG PATHWAY	hsa04514	1	146	0.33035	0.358663	CD80
Human Diseases	Endocrine and metabolic disease	Non-alcoholic fatty liver disease (NAFLD)	KEGG PATHWAY	hsa04932	1	149	0.335818	0.358663	AKT3
Organismal Systems	Circulatory system	Adrenergic signaling in cardiomyocytes	KEGG PATHWAY	hsa04261	1	149	0.335818	0.358663	AKT3
Human Diseases	Cancer: specific types	Gastric cancer	KEGG PATHWAY	hsa05226	1	149	0.335818	0.358663	AKT3
Cellular Processes	Transport and catabolism	Phagosome	KEGG PATHWAY	hsa04145	1	152	0.341242	0.361993	PLA2R1
Environmental Information Processing	Signal transduction	Hippo signaling pathway	KEGG PATHWAY	hsa04390	1	154	0.344834	0.363348	PARD6B
Environmental Information Processing	Signal transduction	Wnt signaling pathway	KEGG PATHWAY	hsa04310	1	160	0.355493	0.372082	INVS
Environmental Information Processing	Signal transduction	Jak-STAT signaling pathway	KEGG PATHWAY	hsa04630	1	162	0.359007	0.373272	AKT3
Human Diseases	Infectious disease: viral	Influenza A	KEGG PATHWAY	hsa05164	1	167	0.367711	0.379807	AKT3
Cellular Processes	Cellular community - eukaryotes	Tight junction	KEGG PATHWAY	hsa04530	1	170	0.372877	0.382625	PARD6B
Human Diseases	Neurodegenerative disease	Huntington disease	KEGG PATHWAY	hsa05016	1	193	0.411118	0.419126	TAF4B
Organismal Systems	Environmental adaptation	Thermogenesis	KEGG PATHWAY	hsa04714	1	231	0.4693	0.473769	PRKG1
Environmental Information Processing	Signal transduction	Ras signaling pathway	KEGG PATHWAY	hsa04014	1	232	0.470752	0.473769	AKT3
Environmental Information Processing	Signaling molecules and interaction	Neuroactive ligand-receptor interaction	KEGG PATHWAY	hsa04080	1	338	0.604272	0.604272	GHRHR
