# Supplementary material for: Genome-Wide Selection Signal Analysis to Investigate Wide Genomic Heredity Divergence between Eurasian Wild Boar and Domestic Pig
Source: Animals (Basel). 2023 Jun 30;13(13):2158. doi: 10.3390/ani13132158 (PMC10339963; doi:10.3390/ani13132158)
Supplement: Supplementary file 1 [file animals-13-02158-s001.zip › Table S6.xlsx]

## Sheet: Sheet1
Table S6 Europe GO analysis of 5% intersected candidate genes (DG vs WG) from using FST and XPEHH
Term	Database	ID	Input number	Background number	P-Value	Corrected P-Value	Input
protein binding	Gene Ontology	GO:0005515	65	11779	5.09584e-11	5.65129e-08	MSMO1|GHRHR|KCNJ8|SVIL|PIWIL2|SLC7A9|THEG|TRAK2|AHI1|PARD6B|CASP10|OSBPL1A|FOXO1|AKT3|TBX5|ATP2C2|ADPRH|DHX36|DAXX|THEM5|ADAMTSL5|CD80|INVS|GRK3|CDK15|CFLAR|FLACC1|PRKG1|POLI|VAV1|LYN|HBS1L|DST|TOP2A|KMT2C|TYRP1|PLPP2|TEP1|RASL11B|FBN2|SENP5|ORC2|COG6|PROM1|ABCB11|USP16|SND1|SLC26A8|SERPINB5|DZIP3|NFAT5|CARMIL1|SEMA3E|INPP5B|MOS|TBC1D9B|SDR16C5|RSPH3|TMEM39A|TAPBP|SLC51A|UTP20|ABCA1|GFPT2|BZW2
plasma membrane	Gene Ontology	GO:0005886	37	4619	6.87486e-10	3.81211e-07	MSMO1|GHRHR|SVIL|SLC7A9|TRAK2|CPE|PARD6B|ATP9A|ATP2C2|OR10G3|SDR16C5|CD80|GRK3|PRKG1|LYN|GP2|SCN11A|PLPP2|TEP1|PLA2R1|SENP5|INPP5B|ABCB11|USP16|PROM1|SLC26A8|SCN9A|STK17A|OR13C4|CARMIL1|OR13C3|VAV1|KCNJ8|SLC51A|NRROS|UTP20|ABCA1
cytoplasm	Gene Ontology	GO:0005737	35	4624	1.05125e-08	3.88612e-06	GHRHR|SVIL|PIWIL2|TRAK2|CASP10|FOXO1|AKT3|TBX5|SPATS2L|ANGEL2|RANBP17|PTPN20|RSPH3|INVS|CDK15|CFLAR|TAF4B|PRKG1|DHX36|LYN|TOP2A|TYRP1|TEP1|DST|USP16|SND1|SERPINB5|DZIP3|MOS|SVEP1|FLACC1|UTP20|BZW1|XPNPEP1|BZW2
ATP binding	Gene Ontology	GO:0005524	19	1463	1.81374e-08	5.02861e-06	TEP1|SGK2|MYO18B|MOS|KCNJ8|GRK3|CCT8L2|CDK15|ABCB11|AKT3|PRKG1|ATP9A|ABCA1|ATP2C2|LYN|STK17A|NEK10|DHX36|TOP2A
integral component of membrane	Gene Ontology	GO:0016021	27	3643	1.27977e-06	0.000283852	MSMO1|GHRHR|OR10G3|TYRP1|ZDHHC19|TBC1D9B|ATP9A|ATP2C2|DAXX|SDR16C5|CD80|MFSD8|PLPP2|DPY19L4|PLA2R1|DST|ORC2|ABCB11|OR13C4|INPP5B|OR13C3|DPY19L1|TMEM39A|TAPBP|SLC51A|NRROS|NETO2
cytosol	Gene Ontology	GO:0005829	32	5095	3.67079e-06	0.000678485	SVIL|AHI1|PARD6B|CASP10|OSBPL1A|FOXO1|SPATS2L|ADPRH|DHX36|DAXX|FMNL2|GRK3|CDK15|CFLAR|PRKG1|LYN|HBS1L|PLAG1|TEP1|DST|INPP5B|USP16|SND1|NFAT5|CARMIL1|SGK2|MOS|PAPPA2|VAV1|ARHGAP31|GFPT2|XPNPEP1
protein phosphorylation	Gene Ontology	GO:0006468	8	451	3.83519e-05	0.00607604	SGK2|GRK3|CDK15|AKT3|PRKG1|LYN|NEK10|STK17A
apical plasma membrane	Gene Ontology	GO:0016324	7	354	6.13083e-05	0.00849887	TEP1|SLC7A9|PAPPA2|PARD6B|ABCB11|PROM1|GP2
signal transduction	Gene Ontology	GO:0007165	11	1013	0.000111971	0.0137974	NFAT5|INPP5B|PLPP2|RASL11B|MOS|CD80|GRK3|AKT3|PRKG1|LYN|HBS1L
protein C-linked glycosylation via 2'-alpha-mannosyl-L-tryptophan	Gene Ontology	GO:0018406	2	5	0.000152456	0.015002	DPY19L1|DPY19L4
cellular response to insulin stimulus	Gene Ontology	GO:0032869	4	97	0.000172227	0.015002	CFLAR|GHRHR|TEP1|FOXO1
CD95 death-inducing signaling complex	Gene Ontology	GO:0031265	2	6	0.000202913	0.015002	CASP10|CFLAR
dense body	Gene Ontology	GO:0097433	2	6	0.000202913	0.015002	PIWIL2|SND1
positive regulation of cardioblast differentiation	Gene Ontology	GO:0051891	2	6	0.000202913	0.015002	DHX36|TBX5
ripoptosome	Gene Ontology	GO:0097342	2	6	0.000202913	0.015002	CASP10|CFLAR
nucleoplasm	Gene Ontology	GO:0005654	22	3630	0.000294331	0.0199851	FOXO1|TBX5|SPATS2L|POLI|DAXX|PTPN20|NR6A1|WDR46|TAF4B|DHX36|PLAG1|DST|TOP2A|KMT2C|MFSD8|TEP1|SENP5|USP16|NFAT5|CARMIL1|SGK2|UTP20
prostate gland growth	Gene Ontology	GO:0060736	2	8	0.000324952	0.0199851	TEP1|PLAG1
cilium	Gene Ontology	GO:0005929	5	212	0.00032796	0.0199851	RSPH3|IFT52|INVS|AHI1|PROM1
protein kinase activity	Gene Ontology	GO:0004672	5	216	0.000356557	0.0199851	MOS|PRKG1|AKT3|NEK10|GRK3
nuclear inner membrane	Gene Ontology	GO:0005637	3	48	0.000370148	0.0199851	DPY19L1|GHRHR|DPY19L4
cholesterol binding	Gene Ontology	GO:0015485	3	49	0.000392036	0.0199851	OSBPL1A|PROM1|ABCA1
regulation of protein processing	Gene Ontology	GO:0070613	2	9	0.000396459	0.0199851	INPP5B|IFT52
microfibril	Gene Ontology	GO:0001527	2	10	0.000474906	0.0208404	FBN2|ADAMTSL5
cysteine-type endopeptidase activity involved in apoptotic signaling pathway	Gene Ontology	GO:0097199	2	10	0.000474906	0.0208404	CASP10|CFLAR
T cell costimulation	Gene Ontology	GO:0031295	3	53	0.000487865	0.0208404	VAV1|CD80|LYN
protein serine/threonine kinase activity	Gene Ontology	GO:0004674	6	357	0.000488594	0.0208404	SGK2|MOS|CDK15|AKT3|NEK10|STK17A
cellular response to heat	Gene Ontology	GO:0034605	3	55	0.00054092	0.0222178	DAXX|LYN|DHX36
bile acid transmembrane transporter activity	Gene Ontology	GO:0015125	2	12	0.000652472	0.0250616	SLC51A|ABCB11
nucleus	Gene Ontology	GO:0005634	27	5208	0.000655354	0.0250616	SVIL|PIWIL2|THEG|TRAK2|CPE|MYO18B|AKT3|TBX5|DHX36|DAXX|NR6A1|SDR16C5|INVS|PARD6B|CDK15|LYN|PLAG1|DST|TOP2A|KMT2C|TEP1|SENP5|SND1|STK17A|NFAT5|SVEP1|FOXO1
cysteine-type endopeptidase activity involved in execution phase of apoptosis	Gene Ontology	GO:0097200	2	13	0.000751516	0.0268849	CASP10|CFLAR
phospholipid homeostasis	Gene Ontology	GO:0055091	2	13	0.000751516	0.0268849	ABCB11|ABCA1
fatty acid metabolic process	Gene Ontology	GO:0006631	3	64	0.000825031	0.0285925	MSMO1|ABCB11|THEM5
cysteine-type endopeptidase activity involved in apoptotic process	Gene Ontology	GO:0097153	2	14	0.000857351	0.0288122	CASP10|CFLAR
platelet-derived growth factor receptor binding	Gene Ontology	GO:0005161	2	15	0.000969941	0.0298796	LYN|TEP1
negative regulation of cardiac muscle cell proliferation	Gene Ontology	GO:0060044	2	15	0.000969941	0.0298796	TEP1|TBX5
positive regulation of glial cell proliferation	Gene Ontology	GO:0060252	2	15	0.000969941	0.0298796	LYN|PLAG1
transcription initiation from RNA polymerase II promoter	Gene Ontology	GO:0006367	4	160	0.00107509	0.0301994	TAF4B|TEP1|NR6A1|TBX5
cellular response to nitric oxide	Gene Ontology	GO:0071732	2	16	0.00108925	0.0301994	CFLAR|FOXO1
membrane depolarization during action potential	Gene Ontology	GO:0086010	2	16	0.00108925	0.0301994	SCN11A|SCN9A
inositol phosphate dephosphorylation	Gene Ontology	GO:0046855	2	16	0.00108925	0.0301994	INPP5B|TEP1
endoplasmic reticulum membrane	Gene Ontology	GO:0005789	9	942	0.00117638	0.0314224	MSMO1|PLPP2|SDR16C5|DST|TMEM39A|TAPBP|SLC51A|NRROS|ABCA1
voltage-gated sodium channel complex	Gene Ontology	GO:0001518	2	17	0.00121524	0.0314224	SCN11A|SCN9A
RNA binding	Gene Ontology	GO:0003723	11	1366	0.00133439	0.0314224	KMT2C|TEP1|UTP20|WDR46|MRPL39|SND1|DZIP3|SPATS2L|BZW1|DHX36|TOP2A
positive regulation of transcription by RNA polymerase II	Gene Ontology	GO:0045944	10	1159	0.00134185	0.0314224	KMT2C|NFAT5|NR6A1|ZDHHC19|AHI1|FOXO1|TBX5|PLAG1|DHX36|TOP2A
negative regulation of vascular associated smooth muscle cell proliferation	Gene Ontology	GO:1904706	2	18	0.00134787	0.0314224	TEP1|PRKG1
morphogenesis of an epithelium	Gene Ontology	GO:0002009	2	18	0.00134787	0.0314224	SERPINB5|TBX5
regulation of reactive oxygen species metabolic process	Gene Ontology	GO:2000377	2	18	0.00134787	0.0314224	FOXO1|STK17A
cell surface	Gene Ontology	GO:0009986	7	598	0.00136003	0.0314224	GHRHR|PLA2R1|CD80|ABCB11|NRROS|PROM1|GP2
mannosyltransferase activity	Gene Ontology	GO:0000030	2	19	0.00148711	0.0336573	DPY19L1|DPY19L4
membrane	Gene Ontology	GO:0016020	14	2075	0.00159332	0.0352715	MSMO1|DPY19L1|INPP5B|RASL11B|INVS|DST|SVEP1|OSBPL1A|ABCB11|AKT3|SND1|HBS1L|BZW1|BZW2
cadherin binding	Gene Ontology	GO:0045296	5	305	0.00162204	0.0352715	FMNL2|BZW1|PROM1|SND1|BZW2
extracellular exosome	Gene Ontology	GO:0070062	14	2085	0.00166585	0.0355275	SCN11A|CARMIL1|PROM1|PAPPA2|CPE|PARD6B|OSBPL1A|ABCB11|GP2|SND1|LYN|HBS1L|XPNPEP1|DHX36
negative regulation of axonogenesis	Gene Ontology	GO:0050771	2	21	0.00178527	0.0366642	TRAK2|TEP1
voltage-gated sodium channel activity	Gene Ontology	GO:0005248	2	21	0.00178527	0.0366642	SCN11A|SCN9A
telomerase RNA binding	Gene Ontology	GO:0070034	2	22	0.00194412	0.0392005	TEP1|DHX36
transcription factor binding	Gene Ontology	GO:0008134	5	325	0.00212895	0.0421608	DAXX|NFAT5|FOXO1|TBX5|SDR16C5
retina layer formation	Gene Ontology	GO:0010842	2	25	0.0024593	0.0470235	AHI1|PROM1
phospholipid translocation	Gene Ontology	GO:0045332	2	25	0.0024593	0.0470235	ATP9A|ABCA1
sodium ion transmembrane transport	Gene Ontology	GO:0035725	3	97	0.0026099	0.0488661	SCN11A|ABCB11|SCN9A
execution phase of apoptosis	Gene Ontology	GO:0097194	2	26	0.00264379	0.0488661	CASP10|CFLAR
bile acid biosynthetic process	Gene Ontology	GO:0006699	2	27	0.0028346	0.049898	OSBPL1A|ABCB11
cytokine production	Gene Ontology	GO:0001816	2	27	0.0028346	0.049898	PLA2R1|NFAT5
ionotropic glutamate receptor binding	Gene Ontology	GO:0035255	2	27	0.0028346	0.049898	NETO2|TEP1
magnesium ion binding	Gene Ontology	GO:0000287	4	214	0.00302946	0.0517255	ADPRH|ATP9A|DHX36|TOP2A
bile acid and bile salt transport	Gene Ontology	GO:0015721	2	28	0.0030317	0.0517255	SLC51A|ABCB11
neuronal action potential	Gene Ontology	GO:0019228	2	29	0.00323505	0.0527599	SCN11A|SCN9A
regulation of ERK1 and ERK2 cascade	Gene Ontology	GO:0070372	2	29	0.00323505	0.0527599	LYN|NEK10
phosphatidylinositol dephosphorylation	Gene Ontology	GO:0046856	2	29	0.00323505	0.0527599	INPP5B|TEP1
reactive oxygen species metabolic process	Gene Ontology	GO:0072593	2	30	0.00344462	0.0548561	PLA2R1|VAV1
intracellular signal transduction	Gene Ontology	GO:0035556	5	369	0.00363789	0.0548561	CD80|LYN|AKT3|SGK2|STK17A
negative regulation of epithelial to mesenchymal transition	Gene Ontology	GO:0010719	2	31	0.00366037	0.0548561	TEP1|TBX5
cellular response to dexamethasone stimulus	Gene Ontology	GO:0071549	2	31	0.00366037	0.0548561	CFLAR|FOXO1
peptide antigen binding	Gene Ontology	GO:0042605	2	31	0.00366037	0.0548561	TAPBP|SLC7A9
gene silencing by RNA	Gene Ontology	GO:0031047	2	31	0.00366037	0.0548561	PIWIL2|SND1
Rho GTPase binding	Gene Ontology	GO:0017048	2	32	0.00388227	0.0559148	FMNL2|PARD6B
positive regulation of Ras protein signal transduction	Gene Ontology	GO:0046579	2	32	0.00388227	0.0559148	VAV1|LYN
oogenesis	Gene Ontology	GO:0048477	2	32	0.00388227	0.0559148	TAF4B|PIWIL2
regulation of ion transmembrane transport	Gene Ontology	GO:0034765	3	113	0.00396462	0.0563687	SCN11A|KCNJ8|SCN9A
endoribonuclease activity	Gene Ontology	GO:0004521	2	33	0.00411028	0.0577	PIWIL2|SND1
filamentous actin	Gene Ontology	GO:0031941	2	34	0.00434437	0.0602239	MYO18B|CARMIL1
DNA-dependent ATPase activity	Gene Ontology	GO:0008094	2	35	0.00458451	0.0627682	DHX36|TOP2A
cell motility	Gene Ontology	GO:0048870	2	36	0.00483066	0.0653317	DST|TEP1
nuclear speck	Gene Ontology	GO:0016607	5	400	0.00508241	0.0679084	CARMIL1|PLAG1|POLI|DHX36|STK17A
spermatogenesis	Gene Ontology	GO:0007283	5	404	0.00529458	0.069901	THEG|TAF4B|PIWIL2|DHX36|INPP5B
recycling endosome	Gene Ontology	GO:0055037	3	127	0.00544486	0.0706336	ABCB11|ADPRH|ATP9A
small-subunit processome	Gene Ontology	GO:0032040	2	39	0.00560483	0.0706336	UTP20|WDR46
embryonic limb morphogenesis	Gene Ontology	GO:0030326	2	39	0.00560483	0.0706336	FBN2|TBX5
transporter activity	Gene Ontology	GO:0005215	2	39	0.00560483	0.0706336	SLC51A|ABCB11
protein-containing complex assembly	Gene Ontology	GO:0065003	3	129	0.00567982	0.0707744	TAPBP|PARD6B|SLC7A9
lysosome organization	Gene Ontology	GO:0007040	2	42	0.0064319	0.0792553	MFSD8|ABCA1
cation channel activity	Gene Ontology	GO:0005261	2	43	0.00671919	0.0818855	SCN11A|SCN9A
regulation of small GTPase mediated signal transduction	Gene Ontology	GO:0051056	3	139	0.00694542	0.0836478	VAV1|ARHGAP31|INPP5B
endoplasmic reticulum	Gene Ontology	GO:0005783	8	1018	0.00701696	0.0836478	MSMO1|PLPP2|SDR16C5|ZDHHC19|TAPBP|NRROS|PROM1|ATP2C2
proteolysis	Gene Ontology	GO:0006508	5	434	0.00709007	0.0836478	CASP10|CFLAR|PAPPA2|XPNPEP1|ADAMTSL5
ATPase-coupled transmembrane transporter activity	Gene Ontology	GO:0042626	2	45	0.00731096	0.0853459	ABCB11|ABCA1
voltage-gated ion channel activity	Gene Ontology	GO:0005244	2	46	0.00761538	0.0867573	SCN11A|SCN9A
centriole	Gene Ontology	GO:0005814	3	144	0.00763596	0.0867573	IFT52|AHI1|TOP2A
response to drug	Gene Ontology	GO:0042493	4	280	0.00766656	0.0867573	SCN11A|LYN|TEP1|ABCA1
inositol phosphate metabolic process	Gene Ontology	GO:0043647	2	47	0.00792545	0.0878933	INPP5B|TEP1
cell leading edge	Gene Ontology	GO:0031252	2	47	0.00792545	0.0878933	DST|CARMIL1
skeletal muscle tissue development	Gene Ontology	GO:0007519	2	50	0.00888922	0.0971632	CFLAR|SVIL
endosome	Gene Ontology	GO:0005768	4	293	0.00893656	0.0971632	OSBPL1A|ABCB11|ATP9A|ABCA1
ubiquitin protein ligase binding	Gene Ontology	GO:0031625	4	294	0.00903959	0.0973292	CASP10|DAXX|LYN|FOXO1
DNA-binding transcription activator activity, RNA polymerase II-specific	Gene Ontology	GO:0001228	5	466	0.00943415	0.100601	NFAT5|FOXO1|PLAG1|NR6A1|TBX5
cytoplasmic side of plasma membrane	Gene Ontology	GO:0009898	2	52	0.00955937	0.100965	ATP2C2|TEP1
protein homodimerization activity	Gene Ontology	GO:0042803	6	660	0.00984454	0.101346	TYRP1|GRPEL2|NR6A1|SLC51A|XPNPEP1|TOP2A
cellular response to cytokine stimulus	Gene Ontology	GO:0071345	2	53	0.00990264	0.101346	NFAT5|PTPN20
metal ion binding	Gene Ontology	GO:0046872	13	2298	0.00999796	0.101346	KMT2C|TYRP1|INPP5B|PIWIL2|VAV1|NEK10|CDK15|USP16|DZIP3|ATP2C2|PLAG1|POLI|LONRF2
protein kinase C binding	Gene Ontology	GO:0005080	2	54	0.0102513	0.101346	PARD6B|TOP2A
early endosome membrane	Gene Ontology	GO:0031901	3	161	0.0102798	0.101346	INPP5B|PLPP2|ATP9A
chromosome, telomeric region	Gene Ontology	GO:0000781	2	55	0.0106054	0.101346	TEP1|DHX36
axon cytoplasm	Gene Ontology	GO:1904115	2	57	0.0113296	0.101346	TRAK2|DST
negative regulation of epithelial cell proliferation	Gene Ontology	GO:0050680	2	60	0.0124556	0.101346	IFT52|TEP1
heart looping	Gene Ontology	GO:0001947	2	63	0.0136285	0.101346	IFT52|AHI1
positive regulation of apoptotic process	Gene Ontology	GO:0043065	4	335	0.0139537	0.101346	VAV1|FOXO1|STK17A|TOP2A
apoptotic signaling pathway	Gene Ontology	GO:0097190	2	64	0.0140297	0.101346	CASP10|CFLAR
response to insulin	Gene Ontology	GO:0032868	2	65	0.014436	0.101346	LYN|GHRHR
meiotic cell cycle	Gene Ontology	GO:0051321	2	65	0.014436	0.101346	SLC26A8|PIWIL2
positive regulation of I-kappaB kinase/NF-kappaB signaling	Gene Ontology	GO:0043123	3	185	0.0148146	0.101346	CASP10|CFLAR|DHX36
rhythmic process	Gene Ontology	GO:0048511	2	66	0.0148473	0.101346	PIWIL2|TOP2A
p53 binding	Gene Ontology	GO:0002039	2	66	0.0148473	0.101346	DAXX|TEP1
cellular response to retinoic acid	Gene Ontology	GO:0071300	2	67	0.0152637	0.101346	LYN|ABCA1
flagellated sperm motility	Gene Ontology	GO:0030317	2	67	0.0152637	0.101346	SLC26A8|INPP5B
protein C-terminus binding	Gene Ontology	GO:0008022	3	189	0.0156637	0.101346	DST|IFT52|TOP2A
regulation of cell growth	Gene Ontology	GO:0001558	2	68	0.0156851	0.101346	PAPPA2|SGK2
response to nutrient	Gene Ontology	GO:0007584	2	68	0.0156851	0.101346	TEP1|ABCA1
positive regulation of telomere maintenance via telomere lengthening	Gene Ontology	GO:1904358	1	5	0.0162052	0.101346	DHX36
positive regulation of glomerular mesangial cell proliferation	Gene Ontology	GO:0072126	1	5	0.0162052	0.101346	CFLAR
water homeostasis	Gene Ontology	GO:0030104	1	5	0.0162052	0.101346	GHRHR
TAP1 binding	Gene Ontology	GO:0046978	1	5	0.0162052	0.101346	TAPBP
apoptotic chromosome condensation	Gene Ontology	GO:0030263	1	5	0.0162052	0.101346	TOP2A
apolipoprotein A-I-mediated signaling pathway	Gene Ontology	GO:0038027	1	5	0.0162052	0.101346	ABCA1
protein de-ADP-ribosylation	Gene Ontology	GO:0051725	1	5	0.0162052	0.101346	ADPRH
negative regulation of toll-like receptor 2 signaling pathway	Gene Ontology	GO:0034136	1	5	0.0162052	0.101346	LYN
outer dense fiber	Gene Ontology	GO:0001520	1	5	0.0162052	0.101346	FLACC1
regulation of protein metabolic process	Gene Ontology	GO:0051246	1	5	0.0162052	0.101346	GHRHR
L-ornithine transmembrane transporter activity	Gene Ontology	GO:0000064	1	5	0.0162052	0.101346	ORC2
PAM complex, Tim23 associated import motor	Gene Ontology	GO:0001405	1	5	0.0162052	0.101346	GRPEL2
phosphatidylcholine floppase activity	Gene Ontology	GO:0090554	1	5	0.0162052	0.101346	ABCA1
glycosphingolipid binding	Gene Ontology	GO:0043208	1	5	0.0162052	0.101346	LYN
peptide hormone secretion	Gene Ontology	GO:0030072	1	5	0.0162052	0.101346	CPE
peptide transport	Gene Ontology	GO:0015833	1	5	0.0162052	0.101346	TAPBP
phosphatidylinositol-3,4,5-trisphosphate 3-phosphatase activity	Gene Ontology	GO:0016314	1	5	0.0162052	0.101346	TEP1
regulation of cell cycle G2/M phase transition	Gene Ontology	GO:1902749	1	5	0.0162052	0.101346	NEK10
regulation of calcineurin-NFAT signaling cascade	Gene Ontology	GO:0070884	1	5	0.0162052	0.101346	NFAT5
carbohydrate derivative binding	Gene Ontology	GO:0097367	1	5	0.0162052	0.101346	GFPT2
apolipoprotein A-I binding	Gene Ontology	GO:0034186	1	5	0.0162052	0.101346	ABCA1
cellular response to sodium arsenite	Gene Ontology	GO:1903936	1	5	0.0162052	0.101346	DAXX
protein complex involved in cell adhesion	Gene Ontology	GO:0098636	1	5	0.0162052	0.101346	CD80
piRNA biosynthetic process	Gene Ontology	GO:1990511	1	5	0.0162052	0.101346	PIWIL2
negative regulation of autophagosome maturation	Gene Ontology	GO:1901097	1	5	0.0162052	0.101346	TMEM39A
embryonic cleavage	Gene Ontology	GO:0040016	1	5	0.0162052	0.101346	TOP2A
bradykinin catabolic process	Gene Ontology	GO:0010815	1	5	0.0162052	0.101346	XPNPEP1
negative regulation of ERK1 and ERK2 cascade	Gene Ontology	GO:0070373	2	70	0.0165427	0.101346	LYN|TEP1
enzyme binding	Gene Ontology	GO:0019899	4	353	0.0165572	0.101346	DAXX|TRAK2|TEP1|TOP2A
regulation of GTPase activity	Gene Ontology	GO:0043087	2	71	0.0169788	0.101346	VAV1|PRKG1
negative regulation of protein phosphorylation	Gene Ontology	GO:0001933	2	71	0.0169788	0.101346	LYN|TEP1
RNA phosphodiester bond hydrolysis, endonucleolytic	Gene Ontology	GO:0090502	2	72	0.0174199	0.101346	PIWIL2|SND1
apoptotic process	Gene Ontology	GO:0006915	5	546	0.0175158	0.101346	CASP10|CFLAR|FOXO1|TEP1|STK17A
mRNA 3'-UTR binding	Gene Ontology	GO:0003730	2	73	0.0178658	0.101346	ANGEL2|DHX36
phagocytic vesicle membrane	Gene Ontology	GO:0030670	2	74	0.0183165	0.101346	TAPBP|INPP5B
cholesterol metabolic process	Gene Ontology	GO:0008203	2	75	0.018772	0.101346	OSBPL1A|ABCA1
pre-miRNA binding	Gene Ontology	GO:0070883	1	6	0.0188807	0.101346	DHX36
vesicle fusion with endoplasmic reticulum-Golgi intermediate compartment (ERGIC) membrane	Gene Ontology	GO:1990668	1	6	0.0188807	0.101346	TAPBP
myelin sheath adaxonal region	Gene Ontology	GO:0035749	1	6	0.0188807	0.101346	TEP1
morphogenesis of a polarized epithelium	Gene Ontology	GO:0001738	1	6	0.0188807	0.101346	AHI1
bile acid secretion	Gene Ontology	GO:0032782	1	6	0.0188807	0.101346	SLC51A
regulation of erythrocyte differentiation	Gene Ontology	GO:0045646	1	6	0.0188807	0.101346	LYN
meiotic spindle organization	Gene Ontology	GO:0000212	1	6	0.0188807	0.101346	MOS
inositol-1,4,5-trisphosphate 5-phosphatase activity	Gene Ontology	GO:0052658	1	6	0.0188807	0.101346	INPP5B
regulation of fatty acid beta-oxidation	Gene Ontology	GO:0031998	1	6	0.0188807	0.101346	ABCB11
male mating behavior	Gene Ontology	GO:0060179	1	6	0.0188807	0.101346	TEP1
SUMO-specific protease activity	Gene Ontology	GO:0016929	1	6	0.0188807	0.101346	SENP5
otic vesicle development	Gene Ontology	GO:0071599	1	6	0.0188807	0.101346	AHI1
positive regulation of melanin biosynthetic process	Gene Ontology	GO:0048023	1	6	0.0188807	0.101346	TYRP1
ATPase-coupled xenobiotic transmembrane transporter activity	Gene Ontology	GO:0008559	1	6	0.0188807	0.101346	ABCB11
G-quadruplex RNA binding	Gene Ontology	GO:0002151	1	6	0.0188807	0.101346	DHX36
regulation of cellular localization	Gene Ontology	GO:0060341	1	6	0.0188807	0.101346	PARD6B
regulation of skeletal muscle satellite cell proliferation	Gene Ontology	GO:0014842	1	6	0.0188807	0.101346	CFLAR
response to laminar fluid shear stress	Gene Ontology	GO:0034616	1	6	0.0188807	0.101346	ABCA1
intercellular canaliculus	Gene Ontology	GO:0046581	1	6	0.0188807	0.101346	ABCB11
positive regulation of T-helper 1 cell differentiation	Gene Ontology	GO:0045627	1	6	0.0188807	0.101346	CD80
positive regulation of myeloid dendritic cell cytokine production	Gene Ontology	GO:0002735	1	6	0.0188807	0.101346	DHX36
UDP-N-acetylglucosamine metabolic process	Gene Ontology	GO:0006047	1	6	0.0188807	0.101346	GFPT2
regulation of necroptotic process	Gene Ontology	GO:0060544	1	6	0.0188807	0.101346	CFLAR
regulation of platelet aggregation	Gene Ontology	GO:0090330	1	6	0.0188807	0.101346	LYN
positive regulation of transporter activity	Gene Ontology	GO:0032411	1	6	0.0188807	0.101346	SGK2
negative regulation of cell aging	Gene Ontology	GO:0090344	1	6	0.0188807	0.101346	TEP1
immune response-regulating cell surface receptor signaling pathway	Gene Ontology	GO:0002768	1	6	0.0188807	0.101346	LYN
ATP-activated inward rectifier potassium channel activity	Gene Ontology	GO:0015272	1	6	0.0188807	0.101346	KCNJ8
telomerase activity	Gene Ontology	GO:0003720	1	6	0.0188807	0.101346	TEP1
negative regulation of cardiac muscle hypertrophy in response to stress	Gene Ontology	GO:1903243	1	6	0.0188807	0.101346	FOXO1
negative regulation of vascular associated smooth muscle cell migration	Gene Ontology	GO:1904753	1	6	0.0188807	0.101346	PRKG1
endoplasmic reticulum-Golgi intermediate compartment	Gene Ontology	GO:0005793	2	77	0.0196972	0.101346	INPP5B|PROM1
sodium ion transport	Gene Ontology	GO:0006814	2	77	0.0196972	0.101346	SCN11A|SCN9A
negative regulation of stress-activated MAPK cascade	Gene Ontology	GO:0032873	1	7	0.0215489	0.101346	FOXO1
neural tube formation	Gene Ontology	GO:0001841	1	7	0.0215489	0.101346	IFT52
positive regulation of aspartic-type endopeptidase activity involved in amyloid precursor protein catabolic process	Gene Ontology	GO:1902961	1	7	0.0215489	0.101346	LYN
relaxation of vascular associated smooth muscle	Gene Ontology	GO:0060087	1	7	0.0215489	0.101346	PRKG1
negative regulation of dendritic spine morphogenesis	Gene Ontology	GO:0061002	1	7	0.0215489	0.101346	TEP1
sphingosine-1-phosphate phosphatase activity	Gene Ontology	GO:0042392	1	7	0.0215489	0.101346	PLPP2
multicellular organismal response to stress	Gene Ontology	GO:0033555	1	7	0.0215489	0.101346	TEP1
glomerular visceral epithelial cell differentiation	Gene Ontology	GO:0072112	1	7	0.0215489	0.101346	PROM1
NEDD8-specific protease activity	Gene Ontology	GO:0019784	1	7	0.0215489	0.101346	USP16
miRNA catabolic process	Gene Ontology	GO:0010587	1	7	0.0215489	0.101346	SND1
regulation of Cdc42 protein signal transduction	Gene Ontology	GO:0032489	1	7	0.0215489	0.101346	ABCA1
positive regulation of mRNA 3'-end processing	Gene Ontology	GO:0031442	1	7	0.0215489	0.101346	DHX36
cellular response to hyperoxia	Gene Ontology	GO:0071455	1	7	0.0215489	0.101346	FOXO1
positive regulation of arachidonic acid secretion	Gene Ontology	GO:0090238	1	7	0.0215489	0.101346	PLA2R1
G-quadruplex DNA unwinding	Gene Ontology	GO:0044806	1	7	0.0215489	0.101346	DHX36
pi-body	Gene Ontology	GO:0071546	1	7	0.0215489	0.101346	PIWIL2
G protein-coupled receptor kinase activity	Gene Ontology	GO:0004703	1	7	0.0215489	0.101346	GRK3
skeletal muscle atrophy	Gene Ontology	GO:0014732	1	7	0.0215489	0.101346	CFLAR
long-chain fatty-acyl-CoA metabolic process	Gene Ontology	GO:0035336	1	7	0.0215489	0.101346	THEM5
protein transmembrane transport	Gene Ontology	GO:0071806	1	7	0.0215489	0.101346	ABCA1
polysome binding	Gene Ontology	GO:1905538	1	7	0.0215489	0.101346	PIWIL2
DNA ligation	Gene Ontology	GO:0006266	1	7	0.0215489	0.101346	TOP2A
endonucleolytic cleavage in 5'-ETS of tricistronic rRNA transcript (SSU-rRNA, 5.8S rRNA, LSU-rRNA)	Gene Ontology	GO:0000480	1	7	0.0215489	0.101346	UTP20
death-inducing signaling complex	Gene Ontology	GO:0031264	1	7	0.0215489	0.101346	CFLAR
cellular protein modification process	Gene Ontology	GO:0006464	2	81	0.0216039	0.101346	ADPRH|CPE
response to toxic substance	Gene Ontology	GO:0009636	2	82	0.0220922	0.101346	LYN|SCN9A
retrograde vesicle-mediated transport, Golgi to endoplasmic reticulum	Gene Ontology	GO:0006890	2	84	0.0230822	0.101346	TAPBP|ATP9A
cholesterol homeostasis	Gene Ontology	GO:0042632	2	84	0.0230822	0.101346	ABCB11|ABCA1
negative regulation of cell population proliferation	Gene Ontology	GO:0008285	4	394	0.0235683	0.101346	LYN|TEP1|UTP20|TBX5
activation of cysteine-type endopeptidase activity involved in apoptotic process	Gene Ontology	GO:0006919	2	86	0.0240904	0.101346	CASP10|CFLAR
microtubule minus-end	Gene Ontology	GO:0036449	1	8	0.02421	0.101346	SVIL
intracellular vesicle	Gene Ontology	GO:0097708	1	8	0.02421	0.101346	TYRP1
mitochondrial crista	Gene Ontology	GO:0030061	1	8	0.02421	0.101346	LYN
sperm fibrous sheath	Gene Ontology	GO:0035686	1	8	0.02421	0.101346	FLACC1
positive regulation of histone H3-K9 acetylation	Gene Ontology	GO:2000617	1	8	0.02421	0.101346	PIWIL2
negative regulation of potassium ion transmembrane transporter activity	Gene Ontology	GO:1901017	1	8	0.02421	0.101346	TEP1
unconventional myosin complex	Gene Ontology	GO:0016461	1	8	0.02421	0.101346	MYO18B
protein desumoylation	Gene Ontology	GO:0016926	1	8	0.02421	0.101346	SENP5
RNA secondary structure unwinding	Gene Ontology	GO:0010501	1	8	0.02421	0.101346	DHX36
macropinocytosis	Gene Ontology	GO:0044351	1	8	0.02421	0.101346	CARMIL1
inorganic cation transmembrane transport	Gene Ontology	GO:0098662	1	8	0.02421	0.101346	KCNJ8
forebrain morphogenesis	Gene Ontology	GO:0048853	1	8	0.02421	0.101346	TEP1
TORC1 signaling	Gene Ontology	GO:0038202	1	8	0.02421	0.101346	MFSD8
maintenance of cell polarity	Gene Ontology	GO:0030011	1	8	0.02421	0.101346	DST
mammary gland epithelium development	Gene Ontology	GO:0061180	1	8	0.02421	0.101346	ATP2C2
histone H3-K4 monomethylation	Gene Ontology	GO:0097692	1	8	0.02421	0.101346	KMT2C
MHC class I peptide loading complex	Gene Ontology	GO:0042824	1	8	0.02421	0.101346	TAPBP
sodium ion binding	Gene Ontology	GO:0031402	1	8	0.02421	0.101346	SCN9A
neuron-neuron synaptic transmission	Gene Ontology	GO:0007270	1	8	0.02421	0.101346	TEP1
bone trabecula formation	Gene Ontology	GO:0060346	1	8	0.02421	0.101346	FBN2
central nervous system neuron axonogenesis	Gene Ontology	GO:0021955	1	8	0.02421	0.101346	TEP1
positive regulation of fibroblast apoptotic process	Gene Ontology	GO:2000271	1	8	0.02421	0.101346	STK17A
hemidesmosome	Gene Ontology	GO:0030056	1	8	0.02421	0.101346	DST
cardiolipin acyl-chain remodeling	Gene Ontology	GO:0035965	1	8	0.02421	0.101346	THEM5
mitochondrion distribution	Gene Ontology	GO:0048311	1	8	0.02421	0.101346	TRAK2
positive regulation of cytoplasmic translation	Gene Ontology	GO:2000767	1	8	0.02421	0.101346	DHX36
drug transmembrane transport	Gene Ontology	GO:0006855	1	8	0.02421	0.101346	ABCB11
macropinosome	Gene Ontology	GO:0044354	1	8	0.02421	0.101346	CARMIL1
adenyl-nucleotide exchange factor activity	Gene Ontology	GO:0000774	1	8	0.02421	0.101346	GRPEL2
anaphase-promoting complex binding	Gene Ontology	GO:0010997	1	8	0.02421	0.101346	TEP1
retina morphogenesis in camera-type eye	Gene Ontology	GO:0060042	1	8	0.02421	0.101346	PROM1
gland morphogenesis	Gene Ontology	GO:0022612	1	8	0.02421	0.101346	PLAG1
TPR domain binding	Gene Ontology	GO:0030911	1	8	0.02421	0.101346	TRAK2
sphingosine metabolic process	Gene Ontology	GO:0006670	1	8	0.02421	0.101346	PLPP2
regulation of cell cycle G1/S phase transition	Gene Ontology	GO:1902806	1	8	0.02421	0.101346	PLPP2
cellular response to insulin-like growth factor stimulus	Gene Ontology	GO:1990314	1	8	0.02421	0.101346	TEP1
positive regulation of cell migration	Gene Ontology	GO:0030335	3	227	0.0250825	0.101346	LYN|SEMA3E|CARMIL1
wound healing	Gene Ontology	GO:0042060	2	89	0.0256358	0.101346	CFLAR|DST
ATPase activity	Gene Ontology	GO:0016887	3	229	0.0256463	0.101346	ATP2C2|ABCB11|ABCA1
cell migration	Gene Ontology	GO:0016477	3	232	0.0265047	0.101346	FMNL2|CARMIL1|TEP1
regulation of neural precursor cell proliferation	Gene Ontology	GO:2000177	1	9	0.0268639	0.101346	FOXO1
antigen processing and presentation of endogenous peptide antigen via MHC class I	Gene Ontology	GO:0019885	1	9	0.0268639	0.101346	TAPBP
neutrophil migration	Gene Ontology	GO:1990266	1	9	0.0268639	0.101346	GP2
cardiac muscle fiber development	Gene Ontology	GO:0048739	1	9	0.0268639	0.101346	MYO18B
negative regulation of organ growth	Gene Ontology	GO:0046621	1	9	0.0268639	0.101346	TEP1
positive regulation of hepatocyte proliferation	Gene Ontology	GO:2000347	1	9	0.0268639	0.101346	CFLAR
organelle membrane contact site	Gene Ontology	GO:0044232	1	9	0.0268639	0.101346	OSBPL1A
pericardium development	Gene Ontology	GO:0060039	1	9	0.0268639	0.101346	TBX5
negative regulation of toll-like receptor 4 signaling pathway	Gene Ontology	GO:0034144	1	9	0.0268639	0.101346	LYN
positive regulation of growth hormone secretion	Gene Ontology	GO:0060124	1	9	0.0268639	0.101346	GHRHR
phosphatidylinositol-4,5-bisphosphate 5-phosphatase activity	Gene Ontology	GO:0004439	1	9	0.0268639	0.101346	INPP5B
DNA topological change	Gene Ontology	GO:0006265	1	9	0.0268639	0.101346	TOP2A
platelet dense granule organization	Gene Ontology	GO:0060155	1	9	0.0268639	0.101346	ABCA1
cytokine secretion	Gene Ontology	GO:0050663	1	9	0.0268639	0.101346	LYN
telomere maintenance via recombination	Gene Ontology	GO:0000722	1	9	0.0268639	0.101346	TEP1
endocardial cushion development	Gene Ontology	GO:0003197	1	9	0.0268639	0.101346	TBX5
extracellular matrix constituent conferring elasticity	Gene Ontology	GO:0030023	1	9	0.0268639	0.101346	FBN2
female meiotic nuclear division	Gene Ontology	GO:0007143	1	9	0.0268639	0.101346	TOP2A
manganese ion transmembrane transport	Gene Ontology	GO:0071421	1	9	0.0268639	0.101346	ATP2C2
calcium transmembrane transporter activity, phosphorylative mechanism	Gene Ontology	GO:0005388	1	9	0.0268639	0.101346	ATP2C2
negative regulation of cholesterol storage	Gene Ontology	GO:0010887	1	9	0.0268639	0.101346	ABCA1
endonucleolytic cleavage in ITS1 to separate SSU-rRNA from 5.8S rRNA and LSU-rRNA from tricistronic rRNA transcript (SSU-rRNA, 5.8S rRNA, LSU-rRNA)	Gene Ontology	GO:0000447	1	9	0.0268639	0.101346	UTP20
negative regulation of myelination	Gene Ontology	GO:0031642	1	9	0.0268639	0.101346	TEP1
membrane raft	Gene Ontology	GO:0045121	3	237	0.0279693	0.101346	CFLAR|LYN|ABCA1
nucleolus	Gene Ontology	GO:0005730	6	839	0.0280964	0.101346	DAXX|SPATS2L|WDR46|SENP5|UTP20|TOP2A
small GTPase mediated signal transduction	Gene Ontology	GO:0007264	2	94	0.0282986	0.101346	VAV1|ARHGAP31
protein-containing complex	Gene Ontology	GO:0032991	5	623	0.028725	0.101346	SLC51A|TBX5|SPATS2L|PARD6B|TOP2A
positive regulation of signal transduction	Gene Ontology	GO:0009967	1	10	0.0295106	0.101346	CD80
export across plasma membrane	Gene Ontology	GO:0140115	1	10	0.0295106	0.101346	ABCA1
invadopodium	Gene Ontology	GO:0071437	1	10	0.0295106	0.101346	SVIL
cellular response to leptin stimulus	Gene Ontology	GO:0044320	1	10	0.0295106	0.101346	TEP1
negative regulation of cell size	Gene Ontology	GO:0045792	1	10	0.0295106	0.101346	TEP1
oxalate transmembrane transporter activity	Gene Ontology	GO:0019531	1	10	0.0295106	0.101346	SLC26A8
G-quadruplex DNA binding	Gene Ontology	GO:0051880	1	10	0.0295106	0.101346	DHX36
regulation of mast cell degranulation	Gene Ontology	GO:0043304	1	10	0.0295106	0.101346	LYN
forelimb morphogenesis	Gene Ontology	GO:0035136	1	10	0.0295106	0.101346	TBX5
urate metabolic process	Gene Ontology	GO:0046415	1	10	0.0295106	0.101346	CARMIL1
presynaptic membrane assembly	Gene Ontology	GO:0097105	1	10	0.0295106	0.101346	TEP1
cardiac left ventricle morphogenesis	Gene Ontology	GO:0003214	1	10	0.0295106	0.101346	CPE
negative regulation of histone acetylation	Gene Ontology	GO:0035067	1	10	0.0295106	0.101346	SDR16C5
negative regulation of circadian rhythm	Gene Ontology	GO:0042754	1	10	0.0295106	0.101346	PIWIL2
embryonic eye morphogenesis	Gene Ontology	GO:0048048	1	10	0.0295106	0.101346	FBN2
response to salt stress	Gene Ontology	GO:0009651	1	10	0.0295106	0.101346	PAPPA2
positive regulation of telomere maintenance	Gene Ontology	GO:0032206	1	10	0.0295106	0.101346	DHX36
regulation of behavior	Gene Ontology	GO:0050795	1	10	0.0295106	0.101346	AHI1
peptidase activator activity	Gene Ontology	GO:0016504	1	10	0.0295106	0.101346	CFLAR
oxalate transport	Gene Ontology	GO:0019532	1	10	0.0295106	0.101346	SLC26A8
positive regulation of cellular component movement	Gene Ontology	GO:0051272	1	10	0.0295106	0.101346	LYN
regulation of transcription by RNA polymerase III	Gene Ontology	GO:0006359	1	10	0.0295106	0.101346	DHX36
integrin-mediated signaling pathway	Gene Ontology	GO:0007229	2	97	0.0299473	0.101346	VAV1|DST
immune response	Gene Ontology	GO:0006955	4	427	0.0303465	0.101346	TAPBP|CD80|VAV1|NRROS
peptidyl-tyrosine dephosphorylation	Gene Ontology	GO:0035335	2	99	0.0310672	0.101346	PTPN20|TEP1
melanosome	Gene Ontology	GO:0042470	2	99	0.0310672	0.101346	TYRP1|SND1
cellular response to DNA damage stimulus	Gene Ontology	GO:0006974	3	248	0.0313406	0.101346	LYN|FOXO1|TOP2A
transcription coactivator activity	Gene Ontology	GO:0003713	3	248	0.0313406	0.101346	KMT2C|DAXX|USP16
protein tyrosine phosphatase activity	Gene Ontology	GO:0004725	2	100	0.0316334	0.101346	PTPN20|TEP1
myristoyl-CoA hydrolase activity	Gene Ontology	GO:0102991	1	11	0.0321503	0.101346	THEM5
negative regulation of excitatory postsynaptic potential	Gene Ontology	GO:0090394	1	11	0.0321503	0.101346	TEP1
regulation of protein complex stability	Gene Ontology	GO:0061635	1	11	0.0321503	0.101346	TAPBP
positive regulation of histone deacetylation	Gene Ontology	GO:0031065	1	11	0.0321503	0.101346	SDR16C5
regulation of B cell receptor signaling pathway	Gene Ontology	GO:0050855	1	11	0.0321503	0.101346	LYN
regulation of cell cycle process	Gene Ontology	GO:0010564	1	11	0.0321503	0.101346	SND1
Schmidt-Lanterman incisure	Gene Ontology	GO:0043220	1	11	0.0321503	0.101346	TEP1
high-density lipoprotein particle binding	Gene Ontology	GO:0008035	1	11	0.0321503	0.101346	ABCA1
intracellular cholesterol transport	Gene Ontology	GO:0032367	1	11	0.0321503	0.101346	ABCA1
90S preribosome	Gene Ontology	GO:0030686	1	11	0.0321503	0.101346	UTP20
UDP-N-acetylglucosamine biosynthetic process	Gene Ontology	GO:0006048	1	11	0.0321503	0.101346	GFPT2
retrograde axonal transport	Gene Ontology	GO:0008090	1	11	0.0321503	0.101346	DST
behavioral response to pain	Gene Ontology	GO:0048266	1	11	0.0321503	0.101346	SCN9A
regulation of cytokine secretion	Gene Ontology	GO:0050707	1	11	0.0321503	0.101346	LYN
chaperonin-containing T-complex	Gene Ontology	GO:0005832	1	11	0.0321503	0.101346	CCT8L2
secondary active sulfate transmembrane transporter activity	Gene Ontology	GO:0008271	1	11	0.0321503	0.101346	SLC26A8
urea cycle	Gene Ontology	GO:0000050	1	11	0.0321503	0.101346	ORC2
manganese ion transport	Gene Ontology	GO:0006828	1	11	0.0321503	0.101346	ATP2C2
protein lipidation	Gene Ontology	GO:0006497	1	11	0.0321503	0.101346	ABCA1
negative regulation of axon regeneration	Gene Ontology	GO:0048681	1	11	0.0321503	0.101346	TEP1
nuclear export signal receptor activity	Gene Ontology	GO:0005049	1	11	0.0321503	0.101346	RANBP17
cellular response to cold	Gene Ontology	GO:0070417	1	11	0.0321503	0.101346	FOXO1
neutral amino acid transmembrane transporter activity	Gene Ontology	GO:0015175	1	11	0.0321503	0.101346	SLC7A9
keratinocyte proliferation	Gene Ontology	GO:0043616	1	11	0.0321503	0.101346	SDR16C5
PML body	Gene Ontology	GO:0016605	2	101	0.0322036	0.101346	DAXX|TEP1
extracellular matrix organization	Gene Ontology	GO:0030198	3	252	0.0326171	0.101346	FBN2|SERPINB5|ADAMTSL5
platelet activation	Gene Ontology	GO:0030168	2	102	0.0327779	0.101346	VAV1|LYN
activation of GTPase activity	Gene Ontology	GO:0090630	2	104	0.0339384	0.101346	TBC1D9B|ADPRH
chromatin binding	Gene Ontology	GO:0003682	4	443	0.0340071	0.101346	NFAT5|FOXO1|SVEP1|TOP2A
RNA polymerase II cis-regulatory region sequence-specific DNA binding	Gene Ontology	GO:0000978	5	656	0.0346613	0.101346	NFAT5|PLAG1|NR6A1|DHX36|TBX5
locomotor rhythm	Gene Ontology	GO:0045475	1	12	0.0347828	0.101346	TEP1
photoreceptor cell outer segment organization	Gene Ontology	GO:0035845	1	12	0.0347828	0.101346	AHI1
hemidesmosome assembly	Gene Ontology	GO:0031581	1	12	0.0347828	0.101346	DST
calcineurin-NFAT signaling cascade	Gene Ontology	GO:0033173	1	12	0.0347828	0.101346	NFAT5
voltage-gated potassium channel activity involved in ventricular cardiac muscle cell action potential repolarization	Gene Ontology	GO:1902282	1	12	0.0347828	0.101346	KCNJ8
mitochondrial genome maintenance	Gene Ontology	GO:0000002	1	12	0.0347828	0.101346	AKT3
actinin binding	Gene Ontology	GO:0042805	1	12	0.0347828	0.101346	PROM1
fructose 6-phosphate metabolic process	Gene Ontology	GO:0006002	1	12	0.0347828	0.101346	GFPT2
negative regulation of platelet aggregation	Gene Ontology	GO:0090331	1	12	0.0347828	0.101346	PRKG1
regulation of nucleic acid-templated transcription	Gene Ontology	GO:1903506	1	12	0.0347828	0.101346	SND1
enamel mineralization	Gene Ontology	GO:0070166	1	12	0.0347828	0.101346	FOXO1
cellular response to electrical stimulus	Gene Ontology	GO:0071257	1	12	0.0347828	0.101346	TEP1
maternal behavior	Gene Ontology	GO:0042711	1	12	0.0347828	0.101346	TEP1
phospholipid efflux	Gene Ontology	GO:0033700	1	12	0.0347828	0.101346	ABCA1
calcium-activated potassium channel activity	Gene Ontology	GO:0015269	1	12	0.0347828	0.101346	CCT8L2
actin filament network formation	Gene Ontology	GO:0051639	1	12	0.0347828	0.101346	CARMIL1
negative regulation of immune response	Gene Ontology	GO:0050777	1	12	0.0347828	0.101346	LYN
potassium ion binding	Gene Ontology	GO:0030955	1	12	0.0347828	0.101346	ADPRH
negative regulation of autophagosome assembly	Gene Ontology	GO:1902902	1	12	0.0347828	0.101346	TMEM39A
positive regulation of leukocyte adhesion to vascular endothelial cell	Gene Ontology	GO:1904996	1	12	0.0347828	0.101346	NFAT5
membrane repolarization during ventricular cardiac muscle cell action potential	Gene Ontology	GO:0098915	1	12	0.0347828	0.101346	KCNJ8
negative regulation of reactive oxygen species biosynthetic process	Gene Ontology	GO:1903427	1	12	0.0347828	0.101346	CFLAR
preribosome, small subunit precursor	Gene Ontology	GO:0030688	1	12	0.0347828	0.101346	UTP20
synapse maturation	Gene Ontology	GO:0060074	1	12	0.0347828	0.101346	TEP1
positive regulation of DNA damage response, signal transduction by p53 class mediator	Gene Ontology	GO:0043517	1	12	0.0347828	0.101346	PLA2R1
protease binding	Gene Ontology	GO:0002020	2	107	0.035709	0.101346	CFLAR|ATP9A
integral component of plasma membrane	Gene Ontology	GO:0005887	8	1380	0.0357499	0.101346	PLPP2|SEMA3E|SLC7A9|SCN9A|ABCB11|PROM1|ABCA1|SLC26A8
G protein-coupled receptor signaling pathway	Gene Ontology	GO:0007186	7	1132	0.0360864	0.101346	OR13C4|GHRHR|OR10G3|OR13C3|VAV1|GRK3|ABCA1
nuclear matrix	Gene Ontology	GO:0016363	2	109	0.0369089	0.101346	GHRHR|TEP1
viral process	Gene Ontology	GO:0016032	4	456	0.0371632	0.101346	DAXX|LYN|SND1|CFLAR
dendritic cell differentiation	Gene Ontology	GO:0097028	1	13	0.0374082	0.101346	LYN
phosphatidate phosphatase activity	Gene Ontology	GO:0008195	1	13	0.0374082	0.101346	PLPP2
neutral amino acid transport	Gene Ontology	GO:0015804	1	13	0.0374082	0.101346	SLC7A9
atrial septum morphogenesis	Gene Ontology	GO:0060413	1	13	0.0374082	0.101346	TBX5
protein quality control for misfolded or incompletely synthesized proteins	Gene Ontology	GO:0006515	1	13	0.0374082	0.101346	ZER1
positive regulation of cardiac muscle cell apoptotic process	Gene Ontology	GO:0010666	1	13	0.0374082	0.101346	TEP1
actin filament severing	Gene Ontology	GO:0051014	1	13	0.0374082	0.101346	SVIL
RNA-dependent DNA biosynthetic process	Gene Ontology	GO:0006278	1	13	0.0374082	0.101346	TEP1
positive regulation of insulin-like growth factor receptor signaling pathway	Gene Ontology	GO:0043568	1	13	0.0374082	0.101346	GHRHR
response to arsenic-containing substance	Gene Ontology	GO:0046685	1	13	0.0374082	0.101346	TEP1
replicative senescence	Gene Ontology	GO:0090399	1	13	0.0374082	0.101346	PLA2R1
MKS complex	Gene Ontology	GO:0036038	1	13	0.0374082	0.101346	AHI1
peptide metabolic process	Gene Ontology	GO:0006518	1	13	0.0374082	0.101346	CPE
Golgi transport complex	Gene Ontology	GO:0017119	1	13	0.0374082	0.101346	COG6
DNA-binding transcription factor inhibitor activity	Gene Ontology	GO:0140416	1	13	0.0374082	0.101346	DAXX
negative regulation of macrophage derived foam cell differentiation	Gene Ontology	GO:0010745	1	13	0.0374082	0.101346	ABCA1
chromatoid body	Gene Ontology	GO:0033391	1	13	0.0374082	0.101346	PIWIL2
palmitoyl-CoA hydrolase activity	Gene Ontology	GO:0016290	1	13	0.0374082	0.101346	THEM5
melanin biosynthetic process	Gene Ontology	GO:0042438	1	13	0.0374082	0.101346	TYRP1
atrioventricular valve morphogenesis	Gene Ontology	GO:0003181	1	13	0.0374082	0.101346	TBX5
sulfate transport	Gene Ontology	GO:0008272	1	13	0.0374082	0.101346	SLC26A8
high-density lipoprotein particle assembly	Gene Ontology	GO:0034380	1	13	0.0374082	0.101346	ABCA1
histone deubiquitination	Gene Ontology	GO:0016578	1	13	0.0374082	0.101346	USP16
lipid phosphatase activity	Gene Ontology	GO:0042577	1	13	0.0374082	0.101346	PLPP2
MLL3/4 complex	Gene Ontology	GO:0044666	1	13	0.0374082	0.101346	KMT2C
response to carbohydrate	Gene Ontology	GO:0009743	1	13	0.0374082	0.101346	LYN
regulation of cell adhesion mediated by integrin	Gene Ontology	GO:0033628	1	13	0.0374082	0.101346	LYN
early endosome	Gene Ontology	GO:0005769	3	267	0.0376428	0.101346	TRAK2|PLPP2|ATP9A
GTPase activator activity	Gene Ontology	GO:0005096	3	268	0.0379912	0.101346	TBC1D9B|ARHGAP31|ADPRH
positive regulation of neuron projection development	Gene Ontology	GO:0010976	2	111	0.0381242	0.101346	CFLAR|LYN
multicellular organism development	Gene Ontology	GO:0007275	4	462	0.0386751	0.101346	SLC26A8|THEG|INVS|PIWIL2
adenylate cyclase-activating G protein-coupled receptor signaling pathway	Gene Ontology	GO:0007189	2	113	0.0393547	0.101346	GHRHR|ABCA1
cellular response to hypoxia	Gene Ontology	GO:0071456	2	114	0.0399756	0.101346	CFLAR|TEP1
histone deacetylase binding	Gene Ontology	GO:0042826	2	114	0.0399756	0.101346	DHX36|TOP2A
bile acid metabolic process	Gene Ontology	GO:0008206	1	14	0.0400265	0.101346	ABCB11
hormone metabolic process	Gene Ontology	GO:0042445	1	14	0.0400265	0.101346	GHRHR
phospholipid dephosphorylation	Gene Ontology	GO:0046839	1	14	0.0400265	0.101346	PLPP2
regulation of autophagosome assembly	Gene Ontology	GO:2000785	1	14	0.0400265	0.101346	ADPRH
negative regulation of phosphatidylinositol 3-kinase signaling	Gene Ontology	GO:0014067	1	14	0.0400265	0.101346	TEP1
L-alpha-amino acid transmembrane transport	Gene Ontology	GO:1902475	1	14	0.0400265	0.101346	SLC7A9
melanosome membrane	Gene Ontology	GO:0033162	1	14	0.0400265	0.101346	TYRP1
transforming growth factor beta receptor binding	Gene Ontology	GO:0005160	1	14	0.0400265	0.101346	RASL11B
interleukin-1 beta production	Gene Ontology	GO:0032611	1	14	0.0400265	0.101346	ABCA1
Cul2-RING ubiquitin ligase complex	Gene Ontology	GO:0031462	1	14	0.0400265	0.101346	ZER1
growth hormone receptor signaling pathway via JAK-STAT	Gene Ontology	GO:0060397	1	14	0.0400265	0.101346	LYN
ATPase-coupled cation transmembrane transporter activity	Gene Ontology	GO:0019829	1	14	0.0400265	0.101346	KCNJ8
negative regulation of necroptotic process	Gene Ontology	GO:0060546	1	14	0.0400265	0.101346	CFLAR
cellular response to ethanol	Gene Ontology	GO:0071361	1	14	0.0400265	0.101346	TEP1
neurexin family protein binding	Gene Ontology	GO:0042043	1	14	0.0400265	0.101346	CPE
proton-exporting ATPase activity, phosphorylative mechanism	Gene Ontology	GO:0008553	1	14	0.0400265	0.101346	ATP2C2
left/right axis specification	Gene Ontology	GO:0070986	1	14	0.0400265	0.101346	AHI1
sterol transporter activity	Gene Ontology	GO:0015248	1	14	0.0400265	0.101346	OSBPL1A
RISC complex	Gene Ontology	GO:0016442	1	14	0.0400265	0.101346	SND1
ruffle organization	Gene Ontology	GO:0031529	1	14	0.0400265	0.101346	CARMIL1
regulation of release of sequestered calcium ion into cytosol	Gene Ontology	GO:0051279	1	14	0.0400265	0.101346	LYN
positive regulation of gluconeogenesis	Gene Ontology	GO:0045722	1	14	0.0400265	0.101346	FOXO1
positive regulation of ubiquitin protein ligase activity	Gene Ontology	GO:1904668	1	14	0.0400265	0.101346	TEP1
negative regulation of cell migration	Gene Ontology	GO:0030336	2	115	0.0406002	0.102331	TEP1|TBX5
unfolded protein binding	Gene Ontology	GO:0051082	2	115	0.0406002	0.102331	TAPBP|GRPEL2
neuron projection development	Gene Ontology	GO:0031175	2	116	0.0412285	0.103679	LYN|USP16
piRNA metabolic process	Gene Ontology	GO:0034587	1	15	0.0426378	0.103924	PIWIL2
ATPase-coupled intramembrane lipid transporter activity	Gene Ontology	GO:0140326	1	15	0.0426378	0.103924	ATP9A
phospholipase binding	Gene Ontology	GO:0043274	1	15	0.0426378	0.103924	PLA2R1
positive regulation of nuclear-transcribed mRNA catabolic process, deadenylation-dependent decay	Gene Ontology	GO:1900153	1	15	0.0426378	0.103924	DHX36
retinal metabolic process	Gene Ontology	GO:0042574	1	15	0.0426378	0.103924	SDR16C5
photoreceptor outer segment membrane	Gene Ontology	GO:0042622	1	15	0.0426378	0.103924	PROM1
energy reserve metabolic process	Gene Ontology	GO:0006112	1	15	0.0426378	0.103924	GFPT2
death receptor binding	Gene Ontology	GO:0005123	1	15	0.0426378	0.103924	CFLAR
regulation of synaptic transmission, GABAergic	Gene Ontology	GO:0032228	1	15	0.0426378	0.103924	TEP1
protein acetylation	Gene Ontology	GO:0006473	1	15	0.0426378	0.103924	FOXO1
negative regulation of phagocytosis	Gene Ontology	GO:0050765	1	15	0.0426378	0.103924	TEP1
regulation of epithelial cell proliferation	Gene Ontology	GO:0050678	1	15	0.0426378	0.103924	SERPINB5
prepulse inhibition	Gene Ontology	GO:0060134	1	15	0.0426378	0.103924	TEP1
sulfate transmembrane transporter activity	Gene Ontology	GO:0015116	1	15	0.0426378	0.103924	SLC26A8
perinuclear region of cytoplasm	Gene Ontology	GO:0048471	5	697	0.0430294	0.104448	ATP2C2|LYN|ZDHHC19|ATP9A|ABCA1
cytokine-mediated signaling pathway	Gene Ontology	GO:0019221	3	282	0.0430414	0.104448	VAV1|CD80|FOXO1
cytoplasmic vesicle	Gene Ontology	GO:0031410	3	285	0.0441653	0.106752	ATP2C2|TRAK2|DST
cell surface receptor signaling pathway	Gene Ontology	GO:0007166	3	286	0.0445432	0.106752	CASP10|CD80|GHRHR
regulation of protein ubiquitination	Gene Ontology	GO:0031396	1	16	0.045242	0.106752	DAXX
positive regulation of vascular endothelial cell proliferation	Gene Ontology	GO:1905564	1	16	0.045242	0.106752	AKT3
carboxypeptidase activity	Gene Ontology	GO:0004180	1	16	0.045242	0.106752	CPE
bicarbonate transmembrane transporter activity	Gene Ontology	GO:0015106	1	16	0.045242	0.106752	SLC26A8
regulation of protein kinase B signaling	Gene Ontology	GO:0051896	1	16	0.045242	0.106752	TEP1
L-amino acid transmembrane transporter activity	Gene Ontology	GO:0015179	1	16	0.045242	0.106752	SLC7A9
P granule	Gene Ontology	GO:0043186	1	16	0.045242	0.106752	PIWIL2
dentate gyrus development	Gene Ontology	GO:0021542	1	16	0.045242	0.106752	TEP1
cGMP binding	Gene Ontology	GO:0030553	1	16	0.045242	0.106752	PRKG1
sterol binding	Gene Ontology	GO:0032934	1	16	0.045242	0.106752	OSBPL1A
apolipoprotein binding	Gene Ontology	GO:0034185	1	16	0.045242	0.106752	ABCA1
negative regulation of apoptotic process	Gene Ontology	GO:0043066	4	487	0.0453506	0.106781	CFLAR|FOXO1|TEP1|AHI1
intracellular anatomical structure	Gene Ontology	GO:0005622	2	123	0.0457281	0.106988	POLI|DHX36
transmembrane receptor protein tyrosine kinase signaling pathway	Gene Ontology	GO:0007169	2	123	0.0457281	0.106988	LYN|AHI1
potassium ion transmembrane transport	Gene Ontology	GO:0071805	2	123	0.0457281	0.106988	KCNJ8|CCT8L2
autophagy	Gene Ontology	GO:0006914	2	126	0.0477096	0.107179	FOXO1|TMEM39A
sterol biosynthetic process	Gene Ontology	GO:0016126	1	17	0.0478392	0.107179	MSMO1
long-term synaptic depression	Gene Ontology	GO:0060292	1	17	0.0478392	0.107179	TEP1
positive regulation of calcium ion import	Gene Ontology	GO:0090280	1	17	0.0478392	0.107179	ATP2C2
negative regulation of B cell proliferation	Gene Ontology	GO:0030889	1	17	0.0478392	0.107179	LYN
sterol transport	Gene Ontology	GO:0015918	1	17	0.0478392	0.107179	OSBPL1A
determination of adult lifespan	Gene Ontology	GO:0008340	1	17	0.0478392	0.107179	GHRHR
positive regulation of ubiquitin-dependent protein catabolic process	Gene Ontology	GO:2000060	1	17	0.0478392	0.107179	TEP1
sulfate transmembrane transport	Gene Ontology	GO:1902358	1	17	0.0478392	0.107179	SLC26A8
3'-UTR-mediated mRNA destabilization	Gene Ontology	GO:0061158	1	17	0.0478392	0.107179	DHX36
chloride transmembrane transporter activity	Gene Ontology	GO:0015108	1	17	0.0478392	0.107179	SLC26A8
vesicle transport along microtubule	Gene Ontology	GO:0047496	1	17	0.0478392	0.107179	TRAK2
regulation of extrinsic apoptotic signaling pathway via death domain receptors	Gene Ontology	GO:1902041	1	17	0.0478392	0.107179	CFLAR
histone methyltransferase activity (H3-K4 specific)	Gene Ontology	GO:0042800	1	17	0.0478392	0.107179	KMT2C
MAP kinase kinase kinase activity	Gene Ontology	GO:0004709	1	17	0.0478392	0.107179	MOS
cardiac muscle tissue development	Gene Ontology	GO:0048738	1	17	0.0478392	0.107179	TEP1
phosphatidylinositol-3-phosphatase activity	Gene Ontology	GO:0004438	1	17	0.0478392	0.107179	TEP1
DNA binding, bending	Gene Ontology	GO:0008301	1	17	0.0478392	0.107179	TOP2A
nuclease activity	Gene Ontology	GO:0004518	1	17	0.0478392	0.107179	SND1
reverse cholesterol transport	Gene Ontology	GO:0043691	1	17	0.0478392	0.107179	ABCA1
cellular response to low-density lipoprotein particle stimulus	Gene Ontology	GO:0071404	1	17	0.0478392	0.107179	ABCA1
Z disc	Gene Ontology	GO:0030018	2	127	0.048377	0.108023	DST|MYO18B
transmembrane transport	Gene Ontology	GO:0055085	3	296	0.0484108	0.108023	MFSD8|ABCB11|SLC51A
protein heterodimerization activity	Gene Ontology	GO:0046982	3	297	0.0488064	0.108687	SLC51A|TAF4B|TOP2A
cellular response to cholesterol	Gene Ontology	GO:0071397	1	18	0.0504295	0.109445	ABCA1
glutamine metabolic process	Gene Ontology	GO:0006541	1	18	0.0504295	0.109445	GFPT2
dendritic spine morphogenesis	Gene Ontology	GO:0060997	1	18	0.0504295	0.109445	TEP1
negative regulation of focal adhesion assembly	Gene Ontology	GO:0051895	1	18	0.0504295	0.109445	TEP1
skeletal muscle tissue regeneration	Gene Ontology	GO:0043403	1	18	0.0504295	0.109445	CFLAR
hindbrain development	Gene Ontology	GO:0030902	1	18	0.0504295	0.109445	AHI1
toll-like receptor 4 signaling pathway	Gene Ontology	GO:0034142	1	18	0.0504295	0.109445	LYN
response to ATP	Gene Ontology	GO:0033198	1	18	0.0504295	0.109445	TEP1
response to fatty acid	Gene Ontology	GO:0070542	1	18	0.0504295	0.109445	FOXO1
anion transport	Gene Ontology	GO:0006820	1	18	0.0504295	0.109445	SLC26A8
resolution of meiotic recombination intermediates	Gene Ontology	GO:0000712	1	18	0.0504295	0.109445	TOP2A
GABA receptor binding	Gene Ontology	GO:0050811	1	18	0.0504295	0.109445	TRAK2
postsynaptic cytosol	Gene Ontology	GO:0099524	1	18	0.0504295	0.109445	TEP1
SH3 domain binding	Gene Ontology	GO:0017124	2	131	0.0510805	0.110641	ARHGAP31|LYN
intraciliary transport particle B	Gene Ontology	GO:0030992	1	19	0.0530127	0.111983	IFT52
negative regulation of cell-matrix adhesion	Gene Ontology	GO:0001953	1	19	0.0530127	0.111983	SEMA3E
cellular response to extracellular stimulus	Gene Ontology	GO:0031668	1	19	0.0530127	0.111983	LYN
costamere	Gene Ontology	GO:0043034	1	19	0.0530127	0.111983	SVIL
protein import into mitochondrial matrix	Gene Ontology	GO:0030150	1	19	0.0530127	0.111983	GRPEL2
histone methyltransferase activity	Gene Ontology	GO:0042054	1	19	0.0530127	0.111983	KMT2C
androgen receptor signaling pathway	Gene Ontology	GO:0030521	1	19	0.0530127	0.111983	DAXX
negative regulation of transposition	Gene Ontology	GO:0010529	1	19	0.0530127	0.111983	PIWIL2
regulation of embryonic development	Gene Ontology	GO:0045995	1	19	0.0530127	0.111983	DHX36
negative regulation of cellular senescence	Gene Ontology	GO:2000773	1	19	0.0530127	0.111983	AKT3
response to osmotic stress	Gene Ontology	GO:0006970	1	19	0.0530127	0.111983	NFAT5
xenobiotic transport	Gene Ontology	GO:0042908	1	19	0.0530127	0.111983	ABCB11
3'-UTR-mediated mRNA stabilization	Gene Ontology	GO:0070935	1	19	0.0530127	0.111983	ANGEL2
Fc-gamma receptor signaling pathway involved in phagocytosis	Gene Ontology	GO:0038096	2	135	0.0538372	0.112497	VAV1|LYN
axon	Gene Ontology	GO:0030424	3	310	0.0540932	0.112497	SCN11A|DHX36|SCN9A
oxidoreductase activity	Gene Ontology	GO:0016491	2	137	0.055235	0.112497	MSMO1|TYRP1
extracellular matrix structural constituent	Gene Ontology	GO:0005201	2	137	0.055235	0.112497	FBN2|GP2
barbed-end actin filament capping	Gene Ontology	GO:0051016	1	20	0.055589	0.112497	SVIL
regulation of actin cytoskeleton reorganization	Gene Ontology	GO:2000249	1	20	0.055589	0.112497	SEMA3E
microtubule plus-end binding	Gene Ontology	GO:0051010	1	20	0.055589	0.112497	DST
positive regulation of transcription initiation from RNA polymerase II promoter	Gene Ontology	GO:0060261	1	20	0.055589	0.112497	DHX36
ubiquitin-specific protease binding	Gene Ontology	GO:1990381	1	20	0.055589	0.112497	TEP1
superoxide metabolic process	Gene Ontology	GO:0006801	1	20	0.055589	0.112497	NRROS
protein localization to membrane	Gene Ontology	GO:0072657	1	20	0.055589	0.112497	CPE
positive regulation of cholesterol efflux	Gene Ontology	GO:0010875	1	20	0.055589	0.112497	ABCA1
cholesterol transfer activity	Gene Ontology	GO:0120020	1	20	0.055589	0.112497	ABCA1
DNA methylation involved in gamete generation	Gene Ontology	GO:0043046	1	20	0.055589	0.112497	PIWIL2
inward rectifier potassium channel activity	Gene Ontology	GO:0005242	1	20	0.055589	0.112497	KCNJ8
temperature homeostasis	Gene Ontology	GO:0001659	1	20	0.055589	0.112497	FOXO1
protein transmembrane transporter activity	Gene Ontology	GO:0008320	1	20	0.055589	0.112497	ABCA1
positive regulation of cell migration involved in sprouting angiogenesis	Gene Ontology	GO:0090050	1	20	0.055589	0.112497	AKT3
positive regulation of dendritic spine morphogenesis	Gene Ontology	GO:0061003	1	20	0.055589	0.112497	DHX36
cellular glucose homeostasis	Gene Ontology	GO:0001678	1	20	0.055589	0.112497	FOXO1
error-prone translesion synthesis	Gene Ontology	GO:0042276	1	20	0.055589	0.112497	POLI
telomerase holoenzyme complex	Gene Ontology	GO:0005697	1	20	0.055589	0.112497	TEP1
gamete generation	Gene Ontology	GO:0007276	1	20	0.055589	0.112497	NR6A1
cytoskeleton organization	Gene Ontology	GO:0007010	2	138	0.0559387	0.112998	FMNL2|DST
central nervous system development	Gene Ontology	GO:0007417	2	139	0.0566456	0.113752	TEP1|AHI1
Golgi apparatus	Gene Ontology	GO:0005794	6	1002	0.057384	0.113752	INPP5B|ZDHHC19|CPE|PRKG1|ABCA1|LYN
rRNA processing	Gene Ontology	GO:0006364	2	141	0.0580687	0.113752	UTP20|WDR46
retinol dehydrogenase activity	Gene Ontology	GO:0004745	1	21	0.0581583	0.113752	SDR16C5
Rac guanyl-nucleotide exchange factor activity	Gene Ontology	GO:0030676	1	21	0.0581583	0.113752	VAV1
intermediate filament cytoskeleton organization	Gene Ontology	GO:0045104	1	21	0.0581583	0.113752	DST
negative regulation of cardiac muscle cell apoptotic process	Gene Ontology	GO:0010667	1	21	0.0581583	0.113752	CFLAR
brain morphogenesis	Gene Ontology	GO:0048854	1	21	0.0581583	0.113752	TEP1
cGMP-mediated signaling	Gene Ontology	GO:0019934	1	21	0.0581583	0.113752	PRKG1
cardiac muscle cell differentiation	Gene Ontology	GO:0055007	1	21	0.0581583	0.113752	TBX5
ceramide metabolic process	Gene Ontology	GO:0006672	1	21	0.0581583	0.113752	PLPP2
melanocyte differentiation	Gene Ontology	GO:0030318	1	21	0.0581583	0.113752	TYRP1
positive regulation of natural killer cell mediated cytotoxicity	Gene Ontology	GO:0045954	1	21	0.0581583	0.113752	VAV1
translation elongation factor activity	Gene Ontology	GO:0003746	1	21	0.0581583	0.113752	HBS1L
chaperone-mediated protein complex assembly	Gene Ontology	GO:0051131	1	21	0.0581583	0.113752	THEG
MHC class I protein binding	Gene Ontology	GO:0042288	1	21	0.0581583	0.113752	TAPBP
B cell homeostasis	Gene Ontology	GO:0001782	1	21	0.0581583	0.113752	LYN
anion:anion antiporter activity	Gene Ontology	GO:0015301	1	21	0.0581583	0.113752	SLC26A8
integrin binding	Gene Ontology	GO:0005178	2	142	0.0587849	0.114574	LYN|DST
cell cortex	Gene Ontology	GO:0005938	2	142	0.0587849	0.114574	DST|PARD6B
Rab GTPase binding	Gene Ontology	GO:0017137	2	143	0.0595042	0.115772	TBC1D9B|ADPRH
translational elongation	Gene Ontology	GO:0006414	1	22	0.0607207	0.116504	HBS1L
actin polymerization or depolymerization	Gene Ontology	GO:0008154	1	22	0.0607207	0.116504	SVIL
gene expression	Gene Ontology	GO:0010467	1	22	0.0607207	0.116504	SVEP1
inorganic anion transport	Gene Ontology	GO:0015698	1	22	0.0607207	0.116504	CCT8L2
small GTPase binding	Gene Ontology	GO:0031267	1	22	0.0607207	0.116504	ABCA1
regulation of cell size	Gene Ontology	GO:0008361	1	22	0.0607207	0.116504	VAV1
mast cell granule	Gene Ontology	GO:0042629	1	22	0.0607207	0.116504	LYN
RNA catabolic process	Gene Ontology	GO:0006401	1	22	0.0607207	0.116504	SND1
positive regulation of interferon-alpha production	Gene Ontology	GO:0032727	1	23	0.0632762	0.118938	DHX36
myosin binding	Gene Ontology	GO:0017022	1	23	0.0632762	0.118938	TRAK2
neuronal stem cell population maintenance	Gene Ontology	GO:0097150	1	23	0.0632762	0.118938	FOXO1
melanosome organization	Gene Ontology	GO:0032438	1	23	0.0632762	0.118938	TYRP1
cholesterol efflux	Gene Ontology	GO:0033344	1	23	0.0632762	0.118938	ABCA1
sperm capacitation	Gene Ontology	GO:0048240	1	23	0.0632762	0.118938	SLC26A8
microtubule plus-end	Gene Ontology	GO:0035371	1	23	0.0632762	0.118938	DST
transforming growth factor beta binding	Gene Ontology	GO:0050431	1	23	0.0632762	0.118938	NRROS
peptidyl-L-cysteine S-palmitoylation	Gene Ontology	GO:0018230	1	23	0.0632762	0.118938	ZDHHC19
transcription coactivator binding	Gene Ontology	GO:0001223	1	23	0.0632762	0.118938	FOXO1
semaphorin receptor binding	Gene Ontology	GO:0030215	1	23	0.0632762	0.118938	SEMA3E
metalloaminopeptidase activity	Gene Ontology	GO:0070006	1	23	0.0632762	0.118938	XPNPEP1
vesicle-mediated transport	Gene Ontology	GO:0016192	2	150	0.0646237	0.12106	OSBPL1A|AHI1
regulation of cell shape	Gene Ontology	GO:0008360	2	150	0.0646237	0.12106	FMNL2|SEMA3E
ciliary basal body	Gene Ontology	GO:0036064	2	151	0.0653668	0.121464	IFT52|AHI1
lipid binding	Gene Ontology	GO:0008289	2	151	0.0653668	0.121464	OSBPL1A|TEP1
extracellular region	Gene Ontology	GO:0005576	9	1843	0.0654409	0.121464	TEP1|ADAMTSL5|PLA2R1|PAPPA2|FBN2|NRROS|SEMA3E|VWA5B1|GP2
mitochondrial ribosome	Gene Ontology	GO:0005761	1	24	0.0658248	0.121464	MRPL39
endocrine pancreas development	Gene Ontology	GO:0031018	1	24	0.0658248	0.121464	FOXO1
oxidoreductase activity, acting on the CH-OH group of donors, NAD or NADP as acceptor	Gene Ontology	GO:0016616	1	24	0.0658248	0.121464	SDR16C5
regulation of cell morphogenesis	Gene Ontology	GO:0022604	1	24	0.0658248	0.121464	FMNL2
positive regulation of receptor internalization	Gene Ontology	GO:0002092	1	24	0.0658248	0.121464	AHI1
positive regulation of protein autophosphorylation	Gene Ontology	GO:0031954	1	24	0.0658248	0.121464	NEK10
positive regulation of transcription, DNA-templated	Gene Ontology	GO:0045893	4	556	0.0669039	0.12325	CD80|FOXO1|USP16|TBX5
positive regulation of cardiac muscle cell proliferation	Gene Ontology	GO:0060045	1	25	0.0683666	0.125113	TBX5
aminopeptidase activity	Gene Ontology	GO:0004177	1	25	0.0683666	0.125113	XPNPEP1
DNA-directed DNA polymerase activity	Gene Ontology	GO:0003887	1	25	0.0683666	0.125113	POLI
negative regulation of peptidyl-serine phosphorylation	Gene Ontology	GO:0033137	1	25	0.0683666	0.125113	TEP1
ribonucleoprotein complex	Gene Ontology	GO:1990904	2	156	0.0691254	0.126293	TEP1|TOP2A
cellular response to lipopolysaccharide	Gene Ontology	GO:0071222	2	158	0.0706484	0.127439	CD80|ABCA1
intracellular receptor signaling pathway	Gene Ontology	GO:0030522	1	26	0.0709015	0.127439	NR6A1
mRNA 5'-UTR binding	Gene Ontology	GO:0048027	1	26	0.0709015	0.127439	DHX36
mRNA 3'-UTR AU-rich region binding	Gene Ontology	GO:0035925	1	26	0.0709015	0.127439	DHX36
pigmentation	Gene Ontology	GO:0043473	1	26	0.0709015	0.127439	TYRP1
positive regulation of excitatory postsynaptic potential	Gene Ontology	GO:2000463	1	26	0.0709015	0.127439	TEP1
cellular response to unfolded protein	Gene Ontology	GO:0034620	1	26	0.0709015	0.127439	DAXX
drug metabolic process	Gene Ontology	GO:0017144	1	26	0.0709015	0.127439	ABCB11
negative regulation of axon extension involved in axon guidance	Gene Ontology	GO:0048843	1	26	0.0709015	0.127439	SEMA3E
microvillus membrane	Gene Ontology	GO:0031528	1	26	0.0709015	0.127439	PROM1
peptidyl-serine phosphorylation	Gene Ontology	GO:0018105	2	161	0.0729535	0.129259	AKT3|SGK2
signaling receptor binding	Gene Ontology	GO:0005102	3	353	0.0734229	0.129259	TRAK2|LYN|ABCA1
transferase activity, transferring acyl groups	Gene Ontology	GO:0016746	1	27	0.0734295	0.129259	KMT2C
nuclear outer membrane	Gene Ontology	GO:0005640	1	27	0.0734295	0.129259	GHRHR
ephrin receptor binding	Gene Ontology	GO:0046875	1	27	0.0734295	0.129259	LYN
maturation of SSU-rRNA from tricistronic rRNA transcript (SSU-rRNA, 5.8S rRNA, LSU-rRNA)	Gene Ontology	GO:0000462	1	27	0.0734295	0.129259	WDR46
positive regulation of interleukin-2 production	Gene Ontology	GO:0032743	1	27	0.0734295	0.129259	CD80
intraciliary transport	Gene Ontology	GO:0042073	1	27	0.0734295	0.129259	IFT52
oligodendrocyte development	Gene Ontology	GO:0014003	1	27	0.0734295	0.129259	LYN
cAMP-mediated signaling	Gene Ontology	GO:0019933	1	27	0.0734295	0.129259	GHRHR
bone morphogenesis	Gene Ontology	GO:0060349	1	27	0.0734295	0.129259	PAPPA2
condensed chromosome	Gene Ontology	GO:0000793	1	27	0.0734295	0.129259	TOP2A
lipid transporter activity	Gene Ontology	GO:0005319	1	27	0.0734295	0.129259	ABCA1
histone binding	Gene Ontology	GO:0042393	2	163	0.0745037	0.130942	KMT2C|DAXX
chemorepellent activity	Gene Ontology	GO:0045499	1	28	0.0759508	0.131403	SEMA3E
protein-cysteine S-palmitoyltransferase activity	Gene Ontology	GO:0019706	1	28	0.0759508	0.131403	ZDHHC19
androgen receptor binding	Gene Ontology	GO:0050681	1	28	0.0759508	0.131403	DAXX
cysteine-type peptidase activity	Gene Ontology	GO:0008234	1	28	0.0759508	0.131403	USP16
podosome	Gene Ontology	GO:0002102	1	28	0.0759508	0.131403	SVIL
antigen processing and presentation of peptide antigen via MHC class I	Gene Ontology	GO:0002474	1	28	0.0759508	0.131403	TAPBP
gamma-tubulin binding	Gene Ontology	GO:0043015	1	28	0.0759508	0.131403	LYN
integral component of lumenal side of endoplasmic reticulum membrane	Gene Ontology	GO:0071556	1	28	0.0759508	0.131403	TAPBP
protein kinase activator activity	Gene Ontology	GO:0030295	1	28	0.0759508	0.131403	DAXX
positive regulation of viral genome replication	Gene Ontology	GO:0045070	1	28	0.0759508	0.131403	TMEM39A
positive regulation of protein kinase B signaling	Gene Ontology	GO:0051897	2	166	0.0768487	0.132749	VAV1|CD80
negative regulation of cyclin-dependent protein serine/threonine kinase activity	Gene Ontology	GO:0045736	1	29	0.0784652	0.133055	TEP1
axonal growth cone	Gene Ontology	GO:0044295	1	29	0.0784652	0.133055	TRAK2
cyclin-dependent protein serine/threonine kinase activity	Gene Ontology	GO:0004693	1	29	0.0784652	0.133055	CDK15
nuclear chromosome	Gene Ontology	GO:0000228	1	29	0.0784652	0.133055	TOP2A
regulation of transcription involved in G1/S transition of mitotic cell cycle	Gene Ontology	GO:0000083	1	29	0.0784652	0.133055	CDK15
cortical actin cytoskeleton organization	Gene Ontology	GO:0030866	1	29	0.0784652	0.133055	FMNL2
negative regulation of mitotic cell cycle	Gene Ontology	GO:0045930	1	29	0.0784652	0.133055	ANGEL2
protein export from nucleus	Gene Ontology	GO:0006611	1	29	0.0784652	0.133055	RANBP17
regulation of sensory perception of pain	Gene Ontology	GO:0051930	1	29	0.0784652	0.133055	SCN11A
metallocarboxypeptidase activity	Gene Ontology	GO:0004181	1	29	0.0784652	0.133055	CPE
branching involved in blood vessel morphogenesis	Gene Ontology	GO:0001569	1	29	0.0784652	0.133055	SEMA3E
cellular response to copper ion	Gene Ontology	GO:0071280	1	29	0.0784652	0.133055	DAXX
regulation of cell population proliferation	Gene Ontology	GO:0042127	2	169	0.0792169	0.134124	LYN|SGK2
protein autophosphorylation	Gene Ontology	GO:0046777	2	170	0.0800114	0.134833	MOS|LYN
Fc-epsilon receptor signaling pathway	Gene Ontology	GO:0038095	2	171	0.0808084	0.134833	VAV1|LYN
adult behavior	Gene Ontology	GO:0030534	1	30	0.0809729	0.134833	TEP1
non-motile cilium	Gene Ontology	GO:0097730	1	30	0.0809729	0.134833	AHI1
phosphatidylcholine binding	Gene Ontology	GO:0031210	1	30	0.0809729	0.134833	ABCA1
protein tyrosine kinase binding	Gene Ontology	GO:1990782	1	30	0.0809729	0.134833	TEP1
cyclin binding	Gene Ontology	GO:0030332	1	30	0.0809729	0.134833	CDK15
pattern specification process	Gene Ontology	GO:0007389	1	30	0.0809729	0.134833	TBX5
acyl-CoA metabolic process	Gene Ontology	GO:0006637	1	30	0.0809729	0.134833	THEM5
platelet-derived growth factor receptor signaling pathway	Gene Ontology	GO:0048008	1	30	0.0809729	0.134833	TEP1
response to axon injury	Gene Ontology	GO:0048678	1	30	0.0809729	0.134833	LYN
blood coagulation	Gene Ontology	GO:0007596	2	173	0.0824098	0.136336	LYN|CARMIL1
GTP binding	Gene Ontology	GO:0005525	3	373	0.0833274	0.136336	HBS1L|RASL11B|RANBP17
anterograde axonal transport	Gene Ontology	GO:0008089	1	31	0.0834738	0.136336	TRAK2
regulation of neuron projection development	Gene Ontology	GO:0010975	1	31	0.0834738	0.136336	TEP1
polyubiquitin modification-dependent protein binding	Gene Ontology	GO:0031593	1	31	0.0834738	0.136336	DZIP3
endothelial cell migration	Gene Ontology	GO:0043542	1	31	0.0834738	0.136336	TEP1
response to amino acid	Gene Ontology	GO:0043200	1	31	0.0834738	0.136336	LYN
NF-kappaB binding	Gene Ontology	GO:0051059	1	31	0.0834738	0.136336	TAF4B
response to zinc ion	Gene Ontology	GO:0010043	1	31	0.0834738	0.136336	TEP1
response to exogenous dsRNA	Gene Ontology	GO:0043330	1	31	0.0834738	0.136336	DHX36
growth factor binding	Gene Ontology	GO:0019838	1	31	0.0834738	0.136336	GHRHR
positive regulation of phosphatidylinositol 3-kinase activity	Gene Ontology	GO:0043552	1	31	0.0834738	0.136336	LYN
response to testosterone	Gene Ontology	GO:0033574	1	31	0.0834738	0.136336	CFLAR
negative regulation of canonical Wnt signaling pathway	Gene Ontology	GO:0090090	2	176	0.0848302	0.138348	FOXO1|INVS
DNA-binding transcription factor activity	Gene Ontology	GO:0003700	4	607	0.0857062	0.138775	NFAT5|FOXO1|PLAG1|TBX5
excretion	Gene Ontology	GO:0007588	1	32	0.085968	0.138775	NFAT5
3'-5'-exoribonuclease activity	Gene Ontology	GO:0000175	1	32	0.085968	0.138775	ANGEL2
intra-Golgi vesicle-mediated transport	Gene Ontology	GO:0006891	1	32	0.085968	0.138775	COG6
protein phosphatase 2A binding	Gene Ontology	GO:0051721	1	32	0.085968	0.138775	FOXO1
clathrin-coated endocytic vesicle membrane	Gene Ontology	GO:0030669	1	32	0.085968	0.138775	TYRP1
sprouting angiogenesis	Gene Ontology	GO:0002040	1	32	0.085968	0.138775	SEMA3E
positive regulation of protein phosphorylation	Gene Ontology	GO:0001934	2	178	0.0864558	0.13936	DAXX|LYN
endonuclease activity	Gene Ontology	GO:0004519	1	33	0.0884555	0.140139	SND1
histone methyltransferase complex	Gene Ontology	GO:0035097	1	33	0.0884555	0.140139	KMT2C
exonucleolytic catabolism of deadenylated mRNA	Gene Ontology	GO:0043928	1	33	0.0884555	0.140139	HBS1L
lamellipodium assembly	Gene Ontology	GO:0030032	1	33	0.0884555	0.140139	CARMIL1
ventricular septum development	Gene Ontology	GO:0003281	1	33	0.0884555	0.140139	TBX5
autophagosome maturation	Gene Ontology	GO:0097352	1	33	0.0884555	0.140139	MFSD8
dendrite cytoplasm	Gene Ontology	GO:0032839	1	33	0.0884555	0.140139	TRAK2
cell fate specification	Gene Ontology	GO:0001708	1	33	0.0884555	0.140139	TBX5
positive regulation of multicellular organism growth	Gene Ontology	GO:0040018	1	33	0.0884555	0.140139	GHRHR
extrinsic apoptotic signaling pathway via death domain receptors	Gene Ontology	GO:0008625	1	33	0.0884555	0.140139	DAXX
embryonic forelimb morphogenesis	Gene Ontology	GO:0035115	1	33	0.0884555	0.140139	TBX5
regulation of cytokine production	Gene Ontology	GO:0001817	1	33	0.0884555	0.140139	LYN
Golgi membrane	Gene Ontology	GO:0000139	4	616	0.0892674	0.141223	ATP2C2|TAPBP|ZDHHC19|COG6
cell-cell junction	Gene Ontology	GO:0005911	2	183	0.0905607	0.142441	VAV1|AHI1
translesion synthesis	Gene Ontology	GO:0019985	1	34	0.0909362	0.142441	POLI
amino acid transmembrane transport	Gene Ontology	GO:0003333	1	34	0.0909362	0.142441	SLC7A9
semaphorin-plexin signaling pathway	Gene Ontology	GO:0071526	1	34	0.0909362	0.142441	SEMA3E
lipopolysaccharide-mediated signaling pathway	Gene Ontology	GO:0031663	1	34	0.0909362	0.142441	LYN
sodium channel regulator activity	Gene Ontology	GO:0017080	1	34	0.0909362	0.142441	SGK2
dendrite morphogenesis	Gene Ontology	GO:0048813	1	34	0.0909362	0.142441	TRAK2
lamellipodium	Gene Ontology	GO:0030027	2	185	0.0922186	0.144078	ARHGAP31|CARMIL1
dorsal/ventral pattern formation	Gene Ontology	GO:0009953	1	35	0.0934102	0.144078	IFT52
cell-cell junction assembly	Gene Ontology	GO:0007043	1	35	0.0934102	0.144078	PARD6B
activating transcription factor binding	Gene Ontology	GO:0033613	1	35	0.0934102	0.144078	SDR16C5
phosphoprotein binding	Gene Ontology	GO:0051219	1	35	0.0934102	0.144078	LYN
negative regulation of extrinsic apoptotic signaling pathway	Gene Ontology	GO:2001237	1	35	0.0934102	0.144078	CFLAR
energy homeostasis	Gene Ontology	GO:0097009	1	35	0.0934102	0.144078	FOXO1
transport	Gene Ontology	GO:0006810	1	35	0.0934102	0.144078	SLC51A
cellular response to nerve growth factor stimulus	Gene Ontology	GO:1990090	1	35	0.0934102	0.144078	TEP1
calcium channel regulator activity	Gene Ontology	GO:0005246	1	35	0.0934102	0.144078	PRKG1
RNA phosphodiester bond hydrolysis, exonucleolytic	Gene Ontology	GO:0090503	1	35	0.0934102	0.144078	ANGEL2
transcription by RNA polymerase II	Gene Ontology	GO:0006366	2	187	0.0938854	0.14461	NFAT5|TAF4B
Wnt signaling pathway	Gene Ontology	GO:0016055	2	189	0.095561	0.14666	INVS|CPE
heart development	Gene Ontology	GO:0007507	2	189	0.095561	0.14666	TEP1|TBX5
ciliary base	Gene Ontology	GO:0097546	1	36	0.0958776	0.14666	IFT52
T cell differentiation	Gene Ontology	GO:0030217	1	36	0.0958776	0.14666	VAV1
peptidyl-tyrosine autophosphorylation	Gene Ontology	GO:0038083	1	36	0.0958776	0.14666	LYN
leukocyte migration	Gene Ontology	GO:0050900	2	192	0.0980905	0.148985	LYN|SLC7A9
phosphatidylinositol 3-kinase signaling	Gene Ontology	GO:0014065	1	37	0.0983384	0.148985	TEP1
RNA polymerase II general transcription initiation factor activity	Gene Ontology	GO:0016251	1	37	0.0983384	0.148985	TAF4B
Ran GTPase binding	Gene Ontology	GO:0008536	1	37	0.0983384	0.148985	RANBP17
negative chemotaxis	Gene Ontology	GO:0050919	1	37	0.0983384	0.148985	SEMA3E
chloride transport	Gene Ontology	GO:0006821	1	37	0.0983384	0.148985	SLC26A8
cell maturation	Gene Ontology	GO:0048469	1	37	0.0983384	0.148985	GHRHR
transcription corepressor activity	Gene Ontology	GO:0003714	2	194	0.0997873	0.150645	DAXX|SDR16C5
cilium assembly	Gene Ontology	GO:0060271	2	194	0.0997873	0.150645	IFT52|AHI1
sequence-specific DNA binding	Gene Ontology	GO:0043565	3	405	0.100289	0.150645	FOXO1|NR6A1|TBX5
negative regulation of extrinsic apoptotic signaling pathway via death domain receptors	Gene Ontology	GO:1902042	1	38	0.100792	0.150645	CFLAR
positive regulation of cytokinesis	Gene Ontology	GO:0032467	1	38	0.100792	0.150645	SVIL
positive regulation of neuron death	Gene Ontology	GO:1901216	1	38	0.100792	0.150645	DAXX
protein kinase B signaling	Gene Ontology	GO:0043491	1	38	0.100792	0.150645	TEP1
cellular response to estradiol stimulus	Gene Ontology	GO:0071392	1	38	0.100792	0.150645	CFLAR
protein O-linked glycosylation	Gene Ontology	GO:0006493	1	38	0.100792	0.150645	TRAK2
positive regulation of substrate adhesion-dependent cell spreading	Gene Ontology	GO:1900026	1	38	0.100792	0.150645	CARMIL1
regulation of apoptotic process	Gene Ontology	GO:0042981	2	197	0.102348	0.152657	CASP10|DAXX
negative regulation of MAP kinase activity	Gene Ontology	GO:0043407	1	39	0.10324	0.152657	LYN
protein tyrosine/serine/threonine phosphatase activity	Gene Ontology	GO:0008138	1	39	0.10324	0.152657	TEP1
positive regulation of blood vessel endothelial cell migration	Gene Ontology	GO:0043536	1	39	0.10324	0.152657	AKT3
positive regulation of bone mineralization	Gene Ontology	GO:0030501	1	39	0.10324	0.152657	FBN2
cellular response to cadmium ion	Gene Ontology	GO:0071276	1	39	0.10324	0.152657	DAXX
negative regulation of signaling receptor activity	Gene Ontology	GO:2000272	1	39	0.10324	0.152657	TEP1
phosphoprotein phosphatase activity	Gene Ontology	GO:0004721	1	39	0.10324	0.152657	TEP1
activation of JUN kinase activity	Gene Ontology	GO:0007257	1	40	0.105681	0.154617	DAXX
intraciliary transport involved in cilium assembly	Gene Ontology	GO:0035735	1	40	0.105681	0.154617	IFT52
peptide hormone binding	Gene Ontology	GO:0017046	1	40	0.105681	0.154617	GHRHR
cholesterol biosynthetic process	Gene Ontology	GO:0006695	1	40	0.105681	0.154617	MSMO1
centrosome cycle	Gene Ontology	GO:0007098	1	40	0.105681	0.154617	PARD6B
photoreceptor connecting cilium	Gene Ontology	GO:0032391	1	40	0.105681	0.154617	IFT52
activation of adenylate cyclase activity	Gene Ontology	GO:0007190	1	40	0.105681	0.154617	GHRHR
motor activity	Gene Ontology	GO:0003774	1	40	0.105681	0.154617	MYO18B
in utero embryonic development	Gene Ontology	GO:0001701	2	202	0.106656	0.155839	MYO18B|INPP5B
focal adhesion	Gene Ontology	GO:0005925	3	418	0.107547	0.155916	ARHGAP31|DST|SVIL
bicarbonate transport	Gene Ontology	GO:0015701	1	41	0.108115	0.155916	SLC26A8
photoreceptor cell maintenance	Gene Ontology	GO:0045494	1	41	0.108115	0.155916	PROM1
negative regulation of T cell proliferation	Gene Ontology	GO:0042130	1	41	0.108115	0.155916	CD80
blood vessel development	Gene Ontology	GO:0001568	1	41	0.108115	0.155916	FOXO1
negative regulation of G1/S transition of mitotic cell cycle	Gene Ontology	GO:2000134	1	41	0.108115	0.155916	TEP1
potassium channel regulator activity	Gene Ontology	GO:0015459	1	41	0.108115	0.155916	SGK2
coreceptor activity	Gene Ontology	GO:0015026	1	41	0.108115	0.155916	CD80
amino acid transport	Gene Ontology	GO:0006865	1	41	0.108115	0.155916	SLC7A9
transport vesicle membrane	Gene Ontology	GO:0030658	1	41	0.108115	0.155916	CPE
response to hormone	Gene Ontology	GO:0009725	1	42	0.110543	0.157776	LYN
activation of MAPKK activity	Gene Ontology	GO:0000186	1	42	0.110543	0.157776	MOS
receptor internalization	Gene Ontology	GO:0031623	1	42	0.110543	0.157776	GRK3
nuclear receptor activity	Gene Ontology	GO:0004879	1	42	0.110543	0.157776	NR6A1
dendrite development	Gene Ontology	GO:0016358	1	42	0.110543	0.157776	PRKG1
camera-type eye development	Gene Ontology	GO:0043010	1	42	0.110543	0.157776	FBN2
mRNA transport	Gene Ontology	GO:0051028	1	42	0.110543	0.157776	RANBP17
phosphotyrosine residue binding	Gene Ontology	GO:0001784	1	42	0.110543	0.157776	VAV1
positive regulation of ERK1 and ERK2 cascade	Gene Ontology	GO:0070374	2	207	0.111012	0.158242	CFLAR|TEP1
actin filament binding	Gene Ontology	GO:0051015	2	208	0.111889	0.158579	FMNL2|SVIL
olfactory receptor activity	Gene Ontology	GO:0004984	3	427	0.11269	0.158579	OR13C4|OR10G3|OR13C3
detection of chemical stimulus involved in sensory perception of smell	Gene Ontology	GO:0050911	3	427	0.11269	0.158579	OR13C4|OR10G3|OR13C3
ion transmembrane transport	Gene Ontology	GO:0034220	2	209	0.112768	0.158579	ATP2C2|SGK2
intermembrane lipid transfer	Gene Ontology	GO:0120009	1	43	0.112964	0.158579	ABCA1
steroid metabolic process	Gene Ontology	GO:0008202	1	43	0.112964	0.158579	MSMO1
lipid homeostasis	Gene Ontology	GO:0055088	1	43	0.112964	0.158579	ABCB11
kinesin binding	Gene Ontology	GO:0019894	1	43	0.112964	0.158579	TRAK2
cellular response to epidermal growth factor stimulus	Gene Ontology	GO:0071364	1	43	0.112964	0.158579	CFLAR
G protein-coupled peptide receptor activity	Gene Ontology	GO:0008528	1	43	0.112964	0.158579	GHRHR
protein targeting	Gene Ontology	GO:0006605	1	43	0.112964	0.158579	TRAK2
potassium ion import across plasma membrane	Gene Ontology	GO:1990573	1	43	0.112964	0.158579	KCNJ8
DNA binding	Gene Ontology	GO:0003677	6	1209	0.114062	0.159918	KMT2C|NR6A1|TAF4B|TBX5|PLAG1|TOP2A
regulation of protein phosphorylation	Gene Ontology	GO:0001932	1	44	0.115379	0.161152	LYN
transcription factor TFIID complex	Gene Ontology	GO:0005669	1	44	0.115379	0.161152	TAF4B
protein-DNA complex	Gene Ontology	GO:0032993	1	44	0.115379	0.161152	TBX5
neurogenesis	Gene Ontology	GO:0022008	1	45	0.117787	0.163486	TRAK2
response to organic cyclic compound	Gene Ontology	GO:0014070	1	45	0.117787	0.163486	LYN
long-term synaptic potentiation	Gene Ontology	GO:0060291	1	45	0.117787	0.163486	TEP1
regulation of megakaryocyte differentiation	Gene Ontology	GO:0045652	1	45	0.117787	0.163486	KMT2C
protein N-linked glycosylation	Gene Ontology	GO:0006487	1	45	0.117787	0.163486	GFPT2
basolateral plasma membrane	Gene Ontology	GO:0016323	2	216	0.118968	0.164758	SLC51A|ABCB11
negative regulation of protein kinase B signaling	Gene Ontology	GO:0051898	1	46	0.120188	0.164758	TEP1
non-motile cilium assembly	Gene Ontology	GO:1905515	1	46	0.120188	0.164758	IFT52
ciliary tip	Gene Ontology	GO:0097542	1	46	0.120188	0.164758	IFT52
regulation of cilium assembly	Gene Ontology	GO:1902017	1	46	0.120188	0.164758	TBC1D9B
neural crest cell migration	Gene Ontology	GO:0001755	1	46	0.120188	0.164758	SEMA3E
forebrain development	Gene Ontology	GO:0030900	1	46	0.120188	0.164758	PRKG1
non-membrane spanning protein tyrosine kinase activity	Gene Ontology	GO:0004715	1	46	0.120188	0.164758	LYN
negative regulation of fat cell differentiation	Gene Ontology	GO:0045599	1	46	0.120188	0.164758	FOXO1
lactation	Gene Ontology	GO:0007595	1	46	0.120188	0.164758	GHRHR
calcium ion binding	Gene Ontology	GO:0005509	4	693	0.122528	0.167214	TBC1D9B|FBN2|DST|SVEP1
retinol metabolic process	Gene Ontology	GO:0042572	1	47	0.122584	0.167214	SDR16C5
response to activity	Gene Ontology	GO:0014823	1	47	0.122584	0.167214	TEP1
endosome to lysosome transport	Gene Ontology	GO:0008333	1	47	0.122584	0.167214	TRAK2
erythrocyte differentiation	Gene Ontology	GO:0030218	1	48	0.124972	0.170263	LYN
establishment or maintenance of cell polarity	Gene Ontology	GO:0007163	1	49	0.127355	0.173084	PARD6B
phosphatase binding	Gene Ontology	GO:0019902	1	49	0.127355	0.173084	DZIP3
transcription regulator complex	Gene Ontology	GO:0005667	2	226	0.12797	0.173708	NFAT5|NR6A1
cytoplasmic microtubule organization	Gene Ontology	GO:0031122	1	50	0.12973	0.175453	DST
neuron development	Gene Ontology	GO:0048666	1	50	0.12973	0.175453	MFSD8
basal plasma membrane	Gene Ontology	GO:0009925	1	50	0.12973	0.175453	DST
mitochondrion	Gene Ontology	GO:0005739	6	1258	0.130583	0.17639	GRPEL2|TEP1|TRAK2|MRPL39|FOXO1|DHX36
repressing transcription factor binding	Gene Ontology	GO:0070491	1	51	0.1321	0.177359	NR6A1
social behavior	Gene Ontology	GO:0035176	1	51	0.1321	0.177359	TEP1
cellular response to UV	Gene Ontology	GO:0034644	1	51	0.1321	0.177359	DHX36
positive regulation of actin filament polymerization	Gene Ontology	GO:0030838	1	51	0.1321	0.177359	CARMIL1
synapse organization	Gene Ontology	GO:0050808	1	51	0.1321	0.177359	SEMA3E
extracellular matrix	Gene Ontology	GO:0031012	2	233	0.134365	0.17923	FBN2|ADAMTSL5
positive regulation of stress fiber assembly	Gene Ontology	GO:0051496	1	52	0.134463	0.17923	CARMIL1
enzyme activator activity	Gene Ontology	GO:0008047	1	52	0.134463	0.17923	CFLAR
sphingolipid biosynthetic process	Gene Ontology	GO:0030148	1	52	0.134463	0.17923	PLPP2
chromosome, centromeric region	Gene Ontology	GO:0000775	1	52	0.134463	0.17923	DAXX
positive regulation of type I interferon production	Gene Ontology	GO:0032481	1	52	0.134463	0.17923	DHX36
sensory perception of pain	Gene Ontology	GO:0019233	1	53	0.13682	0.181066	SCN9A
Cajal body	Gene Ontology	GO:0015030	1	53	0.13682	0.181066	ANGEL2
regulation of catalytic activity	Gene Ontology	GO:0050790	1	53	0.13682	0.181066	GRPEL2
positive regulation of protein kinase activity	Gene Ontology	GO:0045860	1	53	0.13682	0.181066	DAXX
protein targeting to membrane	Gene Ontology	GO:0006612	1	53	0.13682	0.181066	ZDHHC19
-	Gene Ontology	GO:0036459	1	53	0.13682	0.181066	USP16
extracellular space	Gene Ontology	GO:0005615	7	1572	0.138959	0.183677	SEMA3E|SVEP1|CPE|PROM1|ADPRH|SERPINB5|GP2
cleavage furrow	Gene Ontology	GO:0032154	1	54	0.13917	0.183737	SVIL
damaged DNA binding	Gene Ontology	GO:0003684	1	55	0.141514	0.185947	POLI
mitochondrial large ribosomal subunit	Gene Ontology	GO:0005762	1	55	0.141514	0.185947	MRPL39
embryonic digit morphogenesis	Gene Ontology	GO:0042733	1	55	0.141514	0.185947	IFT52
transcription repressor complex	Gene Ontology	GO:0017053	1	55	0.141514	0.185947	SDR16C5
phosphatase activity	Gene Ontology	GO:0016791	1	56	0.143852	0.188571	PLPP2
protein processing	Gene Ontology	GO:0016485	1	56	0.143852	0.188571	CPE
G protein-coupled receptor activity	Gene Ontology	GO:0004930	4	739	0.144595	0.189322	OR13C4|GHRHR|OR10G3|OR13C3
phospholipid metabolic process	Gene Ontology	GO:0006644	1	57	0.146183	0.191176	PLPP2
DNA helicase activity	Gene Ontology	GO:0003678	1	58	0.148508	0.193532	DHX36
positive regulation of autophagy	Gene Ontology	GO:0010508	1	58	0.148508	0.193532	FOXO1
brush border membrane	Gene Ontology	GO:0031526	1	58	0.148508	0.193532	SLC7A9
cell adhesion molecule binding	Gene Ontology	GO:0050839	1	59	0.150827	0.195863	CPE
bicellular tight junction assembly	Gene Ontology	GO:0070830	1	59	0.150827	0.195863	PARD6B
RNA polymerase II activating transcription factor binding	Gene Ontology	GO:0001102	1	59	0.150827	0.195863	TBX5
postsynaptic density	Gene Ontology	GO:0014069	2	251	0.151122	0.196017	LYN|NETO2
positive regulation of osteoblast differentiation	Gene Ontology	GO:0045669	1	60	0.153139	0.196792	FBN2
cellular protein localization	Gene Ontology	GO:0034613	1	60	0.153139	0.196792	AHI1
nucleotide binding	Gene Ontology	GO:0000166	1	60	0.153139	0.196792	MRPL39
sperm flagellum	Gene Ontology	GO:0036126	1	60	0.153139	0.196792	FLACC1
learning or memory	Gene Ontology	GO:0007611	1	60	0.153139	0.196792	TEP1
cellular response to glucose stimulus	Gene Ontology	GO:0071333	1	60	0.153139	0.196792	GHRHR
syntaxin binding	Gene Ontology	GO:0019905	1	60	0.153139	0.196792	ABCA1
response to glucocorticoid	Gene Ontology	GO:0051384	1	60	0.153139	0.196792	GHRHR
positive regulation of MAP kinase activity	Gene Ontology	GO:0043406	1	61	0.155446	0.197921	NEK10
lipid transport	Gene Ontology	GO:0006869	1	61	0.155446	0.197921	ABCA1
response to estrogen	Gene Ontology	GO:0043627	1	61	0.155446	0.197921	GHRHR
negative regulation of neuron projection development	Gene Ontology	GO:0010977	1	61	0.155446	0.197921	TEP1
heat shock protein binding	Gene Ontology	GO:0031072	1	61	0.155446	0.197921	DAXX
positive regulation of T cell proliferation	Gene Ontology	GO:0042102	1	61	0.155446	0.197921	CD80
response to wounding	Gene Ontology	GO:0009611	1	61	0.155446	0.197921	DST
adenylate cyclase-modulating G protein-coupled receptor signaling pathway	Gene Ontology	GO:0007188	1	61	0.155446	0.197921	GHRHR
vasculogenesis	Gene Ontology	GO:0001570	1	62	0.157746	0.20016	MYO18B
protein serine/threonine phosphatase activity	Gene Ontology	GO:0004722	1	62	0.157746	0.20016	TEP1
endocytic vesicle	Gene Ontology	GO:0030139	1	62	0.157746	0.20016	ABCA1
positive regulation of cell population proliferation	Gene Ontology	GO:0008284	3	501	0.158219	0.200531	LYN|TEP1|GHRHR
nuclear pore	Gene Ontology	GO:0005643	1	63	0.160039	0.201916	RANBP17
protein sumoylation	Gene Ontology	GO:0016925	1	63	0.160039	0.201916	SENP5
synapse assembly	Gene Ontology	GO:0007416	1	63	0.160039	0.201916	TEP1
metallopeptidase activity	Gene Ontology	GO:0008237	1	63	0.160039	0.201916	PAPPA2
centrosome	Gene Ontology	GO:0005813	3	506	0.16148	0.203184	IFT52|PLAG1|AHI1
protein deubiquitination	Gene Ontology	GO:0016579	2	262	0.161559	0.203184	TEP1|USP16
manganese ion binding	Gene Ontology	GO:0030145	1	64	0.162327	0.203184	XPNPEP1
smoothened signaling pathway	Gene Ontology	GO:0007224	1	64	0.162327	0.203184	IFT52
vascular endothelial growth factor receptor signaling pathway	Gene Ontology	GO:0048010	1	64	0.162327	0.203184	VAV1
photoreceptor outer segment	Gene Ontology	GO:0001750	1	64	0.162327	0.203184	PROM1
chloride channel activity	Gene Ontology	GO:0005254	1	64	0.162327	0.203184	SLC26A8
extrinsic component of cytoplasmic side of plasma membrane	Gene Ontology	GO:0031234	1	65	0.164609	0.205575	LYN
regulation of circadian rhythm	Gene Ontology	GO:0042752	1	65	0.164609	0.205575	TOP2A
actin binding	Gene Ontology	GO:0003779	2	266	0.165386	0.206314	DST|MYO18B
positive regulation of NIK/NF-kappaB signaling	Gene Ontology	GO:1901224	1	66	0.166884	0.207482	NFAT5
phagocytic vesicle	Gene Ontology	GO:0045335	1	66	0.166884	0.207482	ABCA1
hematopoietic progenitor cell differentiation	Gene Ontology	GO:0002244	1	66	0.166884	0.207482	TOP2A
response to glucose	Gene Ontology	GO:0009749	1	67	0.169153	0.209599	TEP1
cellular response to hydrogen peroxide	Gene Ontology	GO:0070301	1	67	0.169153	0.209599	FOXO1
post-embryonic development	Gene Ontology	GO:0009791	1	67	0.169153	0.209599	SCN9A
intracellular membrane-bounded organelle	Gene Ontology	GO:0043231	4	788	0.169683	0.210021	MFSD8|LYN|ABCA1|OSBPL1A
positive regulation of tyrosine phosphorylation of STAT protein	Gene Ontology	GO:0042531	1	68	0.171416	0.211693	LYN
potassium ion transport	Gene Ontology	GO:0006813	1	68	0.171416	0.211693	KCNJ8
intracellular protein transport	Gene Ontology	GO:0006886	2	273	0.172123	0.21233	TBC1D9B|ADPRH
oxidation-reduction process	Gene Ontology	GO:0055114	3	525	0.174056	0.214476	MSMO1|TYRP1|SDR16C5
microvillus	Gene Ontology	GO:0005902	1	70	0.175924	0.215818	PROM1
fat cell differentiation	Gene Ontology	GO:0045444	1	70	0.175924	0.215818	FOXO1
canonical Wnt signaling pathway	Gene Ontology	GO:0060070	1	70	0.175924	0.215818	TEP1
regulation of autophagy	Gene Ontology	GO:0010506	1	70	0.175924	0.215818	MFSD8
negative regulation of cysteine-type endopeptidase activity involved in apoptotic process	Gene Ontology	GO:0043154	1	72	0.180408	0.220101	CFLAR
cellular response to starvation	Gene Ontology	GO:0009267	1	72	0.180408	0.220101	FOXO1
drug binding	Gene Ontology	GO:0008144	1	72	0.180408	0.220101	TOP2A
chromosome segregation	Gene Ontology	GO:0007059	1	72	0.180408	0.220101	TOP2A
double-stranded RNA binding	Gene Ontology	GO:0003725	1	72	0.180408	0.220101	DHX36
positive regulation of translation	Gene Ontology	GO:0045727	1	73	0.18264	0.221364	PIWIL2
cytoplasmic stress granule	Gene Ontology	GO:0010494	1	73	0.18264	0.221364	DHX36
positive regulation of endothelial cell proliferation	Gene Ontology	GO:0001938	1	73	0.18264	0.221364	AKT3
DNA duplex unwinding	Gene Ontology	GO:0032508	1	73	0.18264	0.221364	DHX36
positive regulation of protein catabolic process	Gene Ontology	GO:0045732	1	73	0.18264	0.221364	FOXO1
autophagosome	Gene Ontology	GO:0005776	1	73	0.18264	0.221364	ADPRH
positive regulation of proteasomal ubiquitin-dependent protein catabolic process	Gene Ontology	GO:0032436	1	74	0.184867	0.223088	ZER1
RNA helicase activity	Gene Ontology	GO:0003724	1	74	0.184867	0.223088	DHX36
endoplasmic reticulum-Golgi intermediate compartment membrane	Gene Ontology	GO:0033116	1	74	0.184867	0.223088	TAPBP
negative regulation of transforming growth factor beta receptor signaling pathway	Gene Ontology	GO:0030512	1	74	0.184867	0.223088	RASL11B
antigen processing and presentation of exogenous peptide antigen via MHC class I, TAP-dependent	Gene Ontology	GO:0002479	1	75	0.187088	0.225522	TAPBP
caveola	Gene Ontology	GO:0005901	1	76	0.189302	0.22745	PLPP2
phosphatidylinositol biosynthetic process	Gene Ontology	GO:0006661	1	76	0.189302	0.22745	TEP1
virus receptor activity	Gene Ontology	GO:0001618	1	76	0.189302	0.22745	CD80
neutrophil chemotaxis	Gene Ontology	GO:0030593	1	77	0.191511	0.229111	VAV1
ossification	Gene Ontology	GO:0001503	1	77	0.191511	0.229111	DHX36
protein localization	Gene Ontology	GO:0008104	1	77	0.191511	0.229111	TRAK2
cytoplasmic ribonucleoprotein granule	Gene Ontology	GO:0036464	1	77	0.191511	0.229111	POLI
negative regulation of transcription by RNA polymerase II	Gene Ontology	GO:0000122	4	832	0.193426	0.230999	FOXO1|TBX5|NR6A1|SDR16C5
mitochondrial intermembrane space	Gene Ontology	GO:0005758	1	78	0.193714	0.230999	LYN
axonogenesis	Gene Ontology	GO:0007409	1	78	0.193714	0.230999	PARD6B
ubiquitin binding	Gene Ontology	GO:0043130	1	79	0.195911	0.232867	TOP2A
protein import into nucleus	Gene Ontology	GO:0006606	1	79	0.195911	0.232867	RANBP17
negative regulation of translation	Gene Ontology	GO:0017148	1	79	0.195911	0.232867	DHX36
innate immune response	Gene Ontology	GO:0045087	3	558	0.196522	0.233343	LYN|NRROS|DHX36
epidermis development	Gene Ontology	GO:0008544	1	80	0.198102	0.234968	SVEP1
positive regulation of neuron differentiation	Gene Ontology	GO:0045666	1	82	0.202466	0.239376	TEP1
memory	Gene Ontology	GO:0007613	1	82	0.202466	0.239376	TEP1
regulation of inflammatory response	Gene Ontology	GO:0050727	1	82	0.202466	0.239376	LYN
microtubule	Gene Ontology	GO:0005874	2	305	0.203434	0.240264	PTPN20|INVS
regulation of protein stability	Gene Ontology	GO:0031647	1	83	0.204639	0.240662	TEP1
phosphatidylinositol-4,5-bisphosphate binding	Gene Ontology	GO:0005546	1	83	0.204639	0.240662	SVIL
lung development	Gene Ontology	GO:0030324	1	83	0.204639	0.240662	TBX5
nucleosome assembly	Gene Ontology	GO:0006334	1	83	0.204639	0.240662	DAXX
positive regulation of GTPase activity	Gene Ontology	GO:0043547	2	307	0.205413	0.241317	VAV1|ARHGAP31
positive regulation of nucleic acid-templated transcription	Gene Ontology	GO:1903508	1	84	0.206806	0.242184	DAXX
transport across blood-brain barrier	Gene Ontology	GO:0150104	1	84	0.206806	0.242184	KCNJ8
multicellular organism growth	Gene Ontology	GO:0035264	1	84	0.206806	0.242184	PLAG1
voltage-gated potassium channel complex	Gene Ontology	GO:0008076	1	85	0.208968	0.244199	KCNJ8
locomotory behavior	Gene Ontology	GO:0007626	1	85	0.208968	0.244199	TEP1
mitochondrial translational termination	Gene Ontology	GO:0070126	1	86	0.211123	0.244656	MRPL39
positive regulation of peptidyl-tyrosine phosphorylation	Gene Ontology	GO:0050731	1	86	0.211123	0.244656	CD80
positive regulation of phosphatidylinositol 3-kinase signaling	Gene Ontology	GO:0014068	1	86	0.211123	0.244656	LYN
mitochondrial translational elongation	Gene Ontology	GO:0070125	1	86	0.211123	0.244656	MRPL39
PDZ domain binding	Gene Ontology	GO:0030165	1	86	0.211123	0.244656	TEP1
insulin receptor signaling pathway	Gene Ontology	GO:0008286	1	86	0.211123	0.244656	FOXO1
ephrin receptor signaling pathway	Gene Ontology	GO:0048013	1	86	0.211123	0.244656	LYN
beta-catenin binding	Gene Ontology	GO:0008013	1	86	0.211123	0.244656	FOXO1
recycling endosome membrane	Gene Ontology	GO:0055038	1	87	0.213273	0.246889	ABCB11
transmembrane transporter activity	Gene Ontology	GO:0022857	1	88	0.215417	0.248851	MFSD8
ATPase binding	Gene Ontology	GO:0051117	1	88	0.215417	0.248851	ABCA1
DNA-binding transcription factor activity, RNA polymerase II-specific	Gene Ontology	GO:0000981	4	874	0.217004	0.249761	NFAT5|FOXO1|NR6A1|TBX5
viral entry into host cell	Gene Ontology	GO:0046718	1	89	0.217555	0.249761	CD80
kinase activity	Gene Ontology	GO:0016301	1	89	0.217555	0.249761	LYN
protein tyrosine kinase activity	Gene Ontology	GO:0004713	1	89	0.217555	0.249761	LYN
cysteine-type endopeptidase activity	Gene Ontology	GO:0004197	1	89	0.217555	0.249761	CASP10
transcription coregulator activity	Gene Ontology	GO:0003712	1	89	0.217555	0.249761	SND1
GTPase activity	Gene Ontology	GO:0003924	2	320	0.218331	0.250133	HBS1L|RASL11B
protein transport	Gene Ontology	GO:0015031	2	320	0.218331	0.250133	COG6|VPS13B
negative regulation of angiogenesis	Gene Ontology	GO:0016525	1	91	0.221814	0.253339	SEMA3E
dephosphorylation	Gene Ontology	GO:0016311	1	91	0.221814	0.253339	TEP1
endosomal transport	Gene Ontology	GO:0016197	1	91	0.221814	0.253339	ABCA1
cell differentiation	Gene Ontology	GO:0030154	3	596	0.22321	0.25467	THEG|LYN|BZW2
secretory granule	Gene Ontology	GO:0030141	1	92	0.223935	0.254973	GHRHR
regulation of lipid metabolic process	Gene Ontology	GO:0019216	1	92	0.223935	0.254973	ABCA1
lipid droplet	Gene Ontology	GO:0005811	1	93	0.22605	0.256592	SDR16C5
trans-Golgi network membrane	Gene Ontology	GO:0032588	1	93	0.22605	0.256592	COG6
basement membrane	Gene Ontology	GO:0005604	1	93	0.22605	0.256592	DST
cellular response to oxidative stress	Gene Ontology	GO:0034599	1	95	0.230264	0.260574	FOXO1
centriolar satellite	Gene Ontology	GO:0034451	1	95	0.230264	0.260574	PTPN20
ciliary basal body-plasma membrane docking	Gene Ontology	GO:0097711	1	95	0.230264	0.260574	AHI1
transforming growth factor beta receptor signaling pathway	Gene Ontology	GO:0007179	1	96	0.232362	0.26268	NRROS
regulation of cell migration	Gene Ontology	GO:0030334	1	97	0.234454	0.264238	PARD6B
sarcolemma	Gene Ontology	GO:0042383	1	97	0.234454	0.264238	GHRHR
cellular response to leukemia inhibitory factor	Gene Ontology	GO:1990830	1	97	0.234454	0.264238	GFPT2
chloride transmembrane transport	Gene Ontology	GO:1902476	1	98	0.236541	0.26551	SLC26A8
cellular calcium ion homeostasis	Gene Ontology	GO:0006874	1	98	0.236541	0.26551	ATP2C2
antigen processing and presentation of exogenous peptide antigen via MHC class II	Gene Ontology	GO:0019886	1	98	0.236541	0.26551	OSBPL1A
serine-type endopeptidase inhibitor activity	Gene Ontology	GO:0004867	1	98	0.236541	0.26551	SERPINB5
secretory granule membrane	Gene Ontology	GO:0030667	1	99	0.238622	0.267575	CPE
nuclear chromatin	Gene Ontology	GO:0000790	4	915	0.240743	0.269681	NFAT5|FOXO1|NR6A1|TBX5
response to oxidative stress	Gene Ontology	GO:0006979	1	101	0.242768	0.271675	SGK2
cell division	Gene Ontology	GO:0051301	2	346	0.244356	0.273158	SENP5|PARD6B
anchored component of membrane	Gene Ontology	GO:0031225	1	102	0.244832	0.273158	GP2
chromatin remodeling	Gene Ontology	GO:0006338	1	102	0.244832	0.273158	DAXX
protein-containing complex binding	Gene Ontology	GO:0044877	2	349	0.24737	0.275712	CFLAR|CARMIL1
motile cilium	Gene Ontology	GO:0031514	1	104	0.248944	0.276632	IFT52
chaperone binding	Gene Ontology	GO:0051087	1	104	0.248944	0.276632	GRPEL2
protein N-terminus binding	Gene Ontology	GO:0047485	1	104	0.248944	0.276632	DAXX
response to estradiol	Gene Ontology	GO:0032355	1	105	0.250992	0.278629	TEP1
osteoblast differentiation	Gene Ontology	GO:0001649	1	106	0.253034	0.280334	SND1
metalloendopeptidase activity	Gene Ontology	GO:0004222	1	106	0.253034	0.280334	ADAMTSL5
single-stranded DNA binding	Gene Ontology	GO:0003697	1	107	0.255071	0.282027	DHX36
neuropeptide signaling pathway	Gene Ontology	GO:0007218	1	107	0.255071	0.282027	CPE
positive regulation of MAPK cascade	Gene Ontology	GO:0043410	1	109	0.259127	0.285375	MOS
phospholipid binding	Gene Ontology	GO:0005543	1	109	0.259127	0.285375	OSBPL1A
proton transmembrane transport	Gene Ontology	GO:1902600	1	109	0.259127	0.285375	ATP2C2
thiol-dependent ubiquitin-specific protease activity	Gene Ontology	GO:0004843	1	109	0.259127	0.285375	USP16
neuron migration	Gene Ontology	GO:0001764	1	110	0.261147	0.287314	PRKG1
phagocytosis, engulfment	Gene Ontology	GO:0006911	1	111	0.263162	0.288957	ABCA1
regulation of mRNA stability	Gene Ontology	GO:0043488	1	111	0.263162	0.288957	DHX36
positive regulation of DNA-binding transcription factor activity	Gene Ontology	GO:0051091	1	112	0.265171	0.290588	TEP1
stimulatory C-type lectin receptor signaling pathway	Gene Ontology	GO:0002223	1	112	0.265171	0.290588	LYN
response to bacterium	Gene Ontology	GO:0009617	1	115	0.271167	0.29628	CFLAR
calcium ion transmembrane transport	Gene Ontology	GO:0070588	1	115	0.271167	0.29628	ATP2C2
glucose homeostasis	Gene Ontology	GO:0042593	1	115	0.271167	0.29628	FOXO1
intermediate filament	Gene Ontology	GO:0005882	1	117	0.275137	0.300321	DST
actin filament organization	Gene Ontology	GO:0007015	1	118	0.277114	0.302182	CARMIL1
inflammatory response	Gene Ontology	GO:0006954	2	381	0.279563	0.304553	NRROS|SCN9A
regulation of cell cycle	Gene Ontology	GO:0051726	1	121	0.283012	0.308009	CDK15
mitochondrial inner membrane	Gene Ontology	GO:0005743	2	385	0.283586	0.30833	ORC2|MRPL39
B cell receptor signaling pathway	Gene Ontology	GO:0050853	1	122	0.284968	0.308924	LYN
bicellular tight junction	Gene Ontology	GO:0005923	1	122	0.284968	0.308924	PARD6B
spindle	Gene Ontology	GO:0005819	1	122	0.284968	0.308924	INVS
activation of MAPK activity	Gene Ontology	GO:0000187	1	123	0.286918	0.310432	MOS
guanyl-nucleotide exchange factor activity	Gene Ontology	GO:0005085	1	123	0.286918	0.310432	VAV1
platelet degranulation	Gene Ontology	GO:0002576	1	124	0.288863	0.311624	LYN
peptidyl-tyrosine phosphorylation	Gene Ontology	GO:0018108	1	124	0.288863	0.311624	LYN
chromatin	Gene Ontology	GO:0000785	1	124	0.288863	0.311624	SDR16C5
positive regulation of gene expression	Gene Ontology	GO:0010628	2	391	0.289616	0.312133	TEP1|DHX36
external side of plasma membrane	Gene Ontology	GO:0009897	2	392	0.290621	0.312911	CD80|ABCA1
iron ion binding	Gene Ontology	GO:0005506	1	127	0.294667	0.316653	MSMO1
cell projection	Gene Ontology	GO:0042995	1	127	0.294667	0.316653	TEP1
fibrillar center	Gene Ontology	GO:0001650	1	129	0.29851	0.320472	TAF4B
DNA replication	Gene Ontology	GO:0006260	1	131	0.302333	0.323636	POLI
regulation of signal transduction by p53 class mediator	Gene Ontology	GO:1901796	1	131	0.302333	0.323636	TAF4B
anatomical structure morphogenesis	Gene Ontology	GO:0009653	1	131	0.302333	0.323636	FBN2
ion channel binding	Gene Ontology	GO:0044325	1	133	0.306134	0.32739	LYN
chromatin organization	Gene Ontology	GO:0006325	1	137	0.313676	0.335132	MOS
dendrite	Gene Ontology	GO:0030425	2	420	0.318664	0.340133	TRAK2|DHX36
late endosome	Gene Ontology	GO:0005770	1	140	0.319279	0.340462	OSBPL1A
postsynaptic membrane	Gene Ontology	GO:0045211	1	141	0.321137	0.342114	TEP1
cellular_component	Gene Ontology	GO:0005575	2	433	0.331604	0.352926	FLACC1|WDR46
negative regulation of endopeptidase activity	Gene Ontology	GO:0010951	1	149	0.335818	0.356726	SERPINB5
protein dephosphorylation	Gene Ontology	GO:0006470	1	149	0.335818	0.356726	TEP1
protein localization to plasma membrane	Gene Ontology	GO:0072659	1	152	0.341242	0.362141	ATP2C2
adherens junction	Gene Ontology	GO:0005912	1	155	0.346622	0.367148	AHI1
perikaryon	Gene Ontology	GO:0043204	1	155	0.346622	0.367148	DHX36
microtubule cytoskeleton	Gene Ontology	GO:0015630	1	158	0.351959	0.372445	DST
regulation of transcription, DNA-templated	Gene Ontology	GO:0006355	3	773	0.3534	0.373604	DAXX|PLAG1|NR6A1
positive regulation of NF-kappaB transcription factor activity	Gene Ontology	GO:0051092	1	159	0.353728	0.373604	CFLAR
midbody	Gene Ontology	GO:0030496	1	160	0.355493	0.375111	SVIL
dendritic spine	Gene Ontology	GO:0043197	1	162	0.359007	0.378459	TEP1
receptor-mediated endocytosis	Gene Ontology	GO:0006898	1	163	0.360757	0.379223	PLA2R1
aging	Gene Ontology	GO:0007568	1	163	0.360757	0.379223	TEP1
heparin binding	Gene Ontology	GO:0008201	1	163	0.360757	0.379223	ADAMTSL5
actin cytoskeleton organization	Gene Ontology	GO:0030036	1	166	0.36598	0.383984	PRKG1
protein folding	Gene Ontology	GO:0006457	1	166	0.36598	0.383984	GRPEL2
structural molecule activity	Gene Ontology	GO:0005198	1	168	0.369438	0.387246	DST
cell adhesion	Gene Ontology	GO:0007155	2	478	0.375813	0.393557	DST|SVEP1
carbohydrate binding	Gene Ontology	GO:0030246	1	172	0.376298	0.393692	PLA2R1
translation	Gene Ontology	GO:0006412	1	173	0.378001	0.39473	HBS1L
vesicle	Gene Ontology	GO:0031982	1	173	0.378001	0.39473	PROM1
trans-Golgi network	Gene Ontology	GO:0005802	1	174	0.3797	0.396131	ATP9A
zinc ion binding	Gene Ontology	GO:0008270	3	820	0.388158	0.404575	PAPPA2|NR6A1|CPE
endocytosis	Gene Ontology	GO:0006897	1	182	0.393126	0.408984	ATP9A
nuclear envelope	Gene Ontology	GO:0005635	1	182	0.393126	0.408984	DST
protein stabilization	Gene Ontology	GO:0050821	1	183	0.394784	0.410323	TEP1
endoplasmic reticulum to Golgi vesicle-mediated transport	Gene Ontology	GO:0006888	1	188	0.403006	0.418477	COG6
cellular protein metabolic process	Gene Ontology	GO:0044267	1	198	0.41912	0.434803	PAPPA2
defense response to virus	Gene Ontology	GO:0051607	1	200	0.422291	0.436866	DHX36
mRNA binding	Gene Ontology	GO:0003729	1	200	0.422291	0.436866	PIWIL2
calmodulin binding	Gene Ontology	GO:0005516	1	200	0.422291	0.436866	INVS
negative regulation of transcription, DNA-templated	Gene Ontology	GO:0045892	2	536	0.430964	0.445423	DAXX|FOXO1
receptor complex	Gene Ontology	GO:0043235	1	207	0.433254	0.447373	PLA2R1
negative regulation of gene expression	Gene Ontology	GO:0010629	1	210	0.437889	0.451738	PLAG1
signaling receptor activity	Gene Ontology	GO:0038023	1	214	0.444011	0.457628	PLA2R1
sequence-specific double-stranded DNA binding	Gene Ontology	GO:1990837	2	553	0.446652	0.459923	NFAT5|NR6A1
endosome membrane	Gene Ontology	GO:0010008	1	220	0.45307	0.466099	TYRP1
axon guidance	Gene Ontology	GO:0007411	1	222	0.456057	0.468737	SEMA3E
DNA repair	Gene Ontology	GO:0006281	1	224	0.459028	0.470918	POLI
cell-cell signaling	Gene Ontology	GO:0007267	1	224	0.459028	0.470918	TBX5
ubiquitin-protein transferase activity	Gene Ontology	GO:0004842	1	233	0.472199	0.483982	DZIP3
regulation of gene expression	Gene Ontology	GO:0010468	1	235	0.475083	0.486488	TAPBP
angiogenesis	Gene Ontology	GO:0001525	1	238	0.479379	0.490435	TEP1
actin cytoskeleton	Gene Ontology	GO:0015629	1	245	0.489268	0.49963	SVIL
cell cycle	Gene Ontology	GO:0007049	1	245	0.489268	0.49963	SENP5
microtubule binding	Gene Ontology	GO:0008017	1	252	0.498971	0.50907	DST
DNA-binding transcription repressor activity, RNA polymerase II-specific	Gene Ontology	GO:0001227	1	253	0.500343	0.51	FOXO1
MAPK cascade	Gene Ontology	GO:0000165	1	261	0.511179	0.520567	MOS
transcription regulatory region sequence-specific DNA binding	Gene Ontology	GO:0000976	1	263	0.513851	0.522808	DHX36
protein polyubiquitination	Gene Ontology	GO:0000209	1	267	0.519153	0.527718	DZIP3
ubiquitin protein ligase activity	Gene Ontology	GO:0061630	1	286	0.543564	0.552026	DZIP3
ubiquitin-dependent protein catabolic process	Gene Ontology	GO:0006511	1	292	0.551015	0.559081	USP16
nervous system development	Gene Ontology	GO:0007399	1	305	0.566747	0.574518	BZW2
nuclear body	Gene Ontology	GO:0016604	1	307	0.569118	0.576395	DAXX
lysosomal membrane	Gene Ontology	GO:0005765	1	318	0.581933	0.588835	MFSD8
RNA polymerase II transcription regulatory region sequence-specific DNA binding	Gene Ontology	GO:0000977	1	327	0.592136	0.598613	TBX5
neuron projection	Gene Ontology	GO:0043005	1	336	0.602093	0.608125	TEP1
adaptive immune response	Gene Ontology	GO:0002250	1	347	0.613935	0.619522	LYN
glutamatergic synapse	Gene Ontology	GO:0098978	1	354	0.621289	0.626372	LYN
collagen-containing extracellular matrix	Gene Ontology	GO:0062023	1	370	0.63758	0.64163	FBN2
mitochondrial matrix	Gene Ontology	GO:0005759	1	370	0.63758	0.64163	THEM5
neuronal cell body	Gene Ontology	GO:0043025	1	376	0.643509	0.647009	TRAK2
cytoskeleton	Gene Ontology	GO:0005856	1	406	0.671741	0.674783	RSPH3
protein kinase binding	Gene Ontology	GO:0019901	1	461	0.717868	0.720467	DAXX
protein ubiquitination	Gene Ontology	GO:0016567	1	486	0.736653	0.738651	ABCB11
molecular_function	Gene Ontology	GO:0003674	1	742	0.870283	0.871855	FLACC1
regulation of transcription by RNA polymerase II	Gene Ontology	GO:0006357	1	751	0.873483	0.874271	TRAK2
identical protein binding	Gene Ontology	GO:0042802	2	1456	0.910231	0.910231	TEP1|AHI1
